# Supplementary material for: Oxygen therapy in acute hypoxemic respiratory failure: guidelines from the SRLF-SFMU consensus conference
Source: Ann Intensive Care. 2024 Sep 5;14:140. doi: 10.1186/s13613-024-01367-2 (PMC11377397; doi:10.1186/s13613-024-01367-2)
Supplement: Supplementary file 2 — Supplementary material 2. [file 13613_2024_1367_MOESM2_ESM.zip]

Archive with 9 entries (9 files):
- GRADE PICO 10.xlsx
- GRADE PICO 7.xlsx
- GRADE PICO 8.xlsx
- GRADE PICO 9.docx
- GRADE PICO1 + PICO2.xlsx
- GRADE PICO3.xls
- GRADE PICO4.xlsx
- GRADE_PICO5.xlsx
- Tableau GRADE PICO 6.xlsx
