# Supplementary material for: Oxygen therapy in acute hypoxemic respiratory failure: guidelines from the SRLF-SFMU consensus conference
Source: Ann Intensive Care. 2024 Sep 5;14:140. doi: 10.1186/s13613-024-01367-2 (PMC11377397; doi:10.1186/s13613-024-01367-2)
Supplement: Supplementary file 2 — Supplementary material 2. [file 13613_2024_1367_MOESM2_ESM.zip › GRADE PICO 10.xlsx]

## Sheet: Feuil1
Champ 7 :
Éthique	Mots-clés : Do-not-intubate; Do-not-resuscitate; High-flow oxigenation; CPAP; cancer; immunocompromise; immunodeficiency; acute respiratory failure; oxygenation; nasal canula; palliative care; end-of-life
Question PICO : Quelles modalités d’oxygénothérapie faut-il privilégier chez le patient pour qui il a été décidé de ne pas recourir à l’intubation ?
Evaluation qualité							Nombre de patients		Effet		Qualité Globale	Importance Critère de jugement
Nombre d'études	Type d'études	Risque de biais	Incohérence	Données indirectes	Imprécision	Biais de publication	Intervention	Contrôle	Relatif (95% CI)	Absolue (95% CI)
Critère de jugement 1 : HFNO
Koyauchi 2022	Enquête de pratique	Population COVID			Élevée		HFNO	(sans)			Faible	Faible	Koyauchi T, Suzuki Y, Inoue Y, Hozumi H, Karayama M, Furuhashi K, Fujisawa T, Enomoto N, Inui N, Suda T. Clinical practice of high-flow nasal cannula therapy in COVID-19 pandemic era: a cross-sectional survey of respiratory physicians. Respir Investig. 2022 Nov;60(6):779-786.
Robert 2021	Protocole d'étude de cohorte observationnelle prospective	Population hétérogène			Élevée		HFNO (70)	VNI + O2 (130)	ND	ND	Modérée	Élevée	Robert R, Frasca D, Badin J, Girault C, Guitton C, Djibre M, Beuret P, Reignier J, Benzekri-Llefevre D, Demiri S, Rahmani H, Argaud LA, I'her E, Ehrmann S, Lesieur O, Kuteifan K, Thouy F, Federici L, Thevenin D, Contou D, Terzi N, Nseir S, Thyrault M, Vinsonneau C, Audibert J, Masse J, Boyer A, Guidet B, Chelha R, Quenot JP, Piton G, Aissaoui N, Thille AW, Frat JP. Comparison of high-flow nasal o…
Azoulay 2018	Essai randomisé	Immunodéprimés pas tous DNI			Faible		HFNO (388)	O2 (388)	-0.5% (-7.3% to +6.3%)	0.98 [95% CI, 0.77 to 1.24] p=0.94	Bonne	Élevée	Azoulay E, Lemiale V, Mokart D, Nseir S, Argaud L, Pène F, Kontar L, Bruneel F, Klouche K, Barbier F, Reignier J, Berrahil-Meksen L, Louis G, Constantin JM, Mayaux J, Wallet F, Kouatchet A, Peigne V, Théodose I, Perez P, Girault C, Jaber S, Oziel J, Nyunga M, Terzi N, Bouadma L, Lebert C, Lautrette A, Bigé N, Raphalen JH, Papazian L, Darmon M, Chevret S, Demoule A. Effect of High-Flow Nasal Oxyge…
Koyauchi 2018	Étude rétrospective	IRA DNI	Pas appariement		Élevée		HFNO (54)	VNI (30)	-1.5%	p=0.86	Faible	Élevée	Koyauchi T, Hasegawa H, Kanata K, Kakutani T, Amano Y, Ozawa Y, Matsui T, Yokomura K, Suda T. Efficacy and Tolerability of High-Flow Nasal Cannula Oxygen Therapy for Hypoxemic Respiratory Failure in Patients with Interstitial Lung Disease with Do-Not-Intubate Orders: A Retrospective Single-Center Study. Respiration. 2018;96(4):323-329.
Kim 2020	Étude rétrospective	33.8% DNI/DNR (392)	Pas appariement		Élevée		HFNO (392)	(sans)			Faible	Faible	Kim BK, Kim S, Kim CY, Cha J, Lee YS, Ko Y, Kwack WG, Park SY, Kim JH. Factors Associated With Failure of High-Flow Nasal Cannula. Respir Care. 2020 Sep;65(9):1276-1284.
Delbove 2021	Étude rétrospective	11 DNI patients / 46	Pas de critères de jugement	PAO2 / FiO2	Élevée		HFNO DNI (11)	HFNO+/-IOT (35)		20% vs 0% mortalité	Faible	Faible	Delbove A, Foubert A, Mateos F, Guy T, Gousseff M. High flow nasal cannula oxygenation in COVID-19 related acute respiratory distress syndrome: a safe way to avoid endotracheal intubation? Ther Adv Respir Dis. 2021 Jan-Dec;15:17534666211019555.
Wilson 2020	Revue systématique	Élevé (6/6 études inclues)		SpO2 (1/6) - Dyspnée (1/6)	Élevée		HFNO (293)	Variable	SpO2 92% vs 97% (p<0.01)	NRS 5 vs 7.5 (p<0.001)	Bonne	Modérée	Wilson ME, Mittal A, Dobler CC, Curtis JR, Majzoub AM, Soleimani J, Gajic O, Erwin PJ, Montori VM, Murad MH. High-Flow Nasal Cannula Oxygen in Patients with Acute Respiratory Failure and Do-Not-Intubate or Do-Not-Resuscitate Orders: A Systematic Review. J Hosp Med. 2020 Feb 1;15(2):101-106.
Peters 2013	Étude rétrospective avant-après	Élevé (pts non consécutifs)			Élevée		HFNO (25M+25F)	Avant HFNO	SpO2 89.1% vs 94.7% (p<0.001)	FR 30.6 vs 24.7 (p<0.01)	Faible	Faible	Peters SG, Holets SR, Gay PC. High-flow nasal cannula therapy in do-not-intubate patients with hypoxemic respiratory distress. Respir Care. 2013 Apr;58(4):597-600.
Ruangsomboon 2020	Essai randomisé en cross-over (intention de traiter)	Élevé (cross-over et -2 patients/bras)		44 pts < 48 prévus	Élevée		HFNO (24-2)	O2 (24-2)	Borg MS 2.0 (1.4 to 2.6)	NRS 5.9 (3.5 to 8.3)	Faible	Faible	Ruangsomboon O, Dorongthom T, Chakorn T, Monsomboon A, Praphruetkit N, Limsuwat C, Surabenjawong U, Riyapan S, Nakornchai T, Chaisirin W. High-Flow Nasal Cannula Versus Conventional Oxygen Therapy in Relieving Dyspnea in Emergency Palliative Patients With Do-Not-Intubate Status: A Randomized Crossover Study. Ann Emerg Med. 2020 May;75(5):615-626.
Hui 2013	Essai randomisé	Cancéreux (pas forcément DNR/DNI)	vs. BiPAP mais SD vs. < HFNO	23 pts < 30 prévus	Élevée		HFNO (23)	Avant HFNO	Borg MS 2.1 (0.6 to 3.5) p=0.007	NRS 1.9 (0.4 to 3.4) p=0.02	Faible	Faible	Hui D, Morgado M, Chisholm G, Withers L, Nguyen Q, Finch C, Frisbee-Hume S, Bruera E. High-flow oxygen and bilevel positive airway pressure for persistent dyspnea in patients with advanced cancer: a phase II randomized trial. J Pain Symptom Manage. 2013 Oct;46(4):463-73.
Critère de jugement 2 : CPAP
Vaschetto 2020	Étude rétrospective	Population COVID, hors soins intensifs					CPAP DNI (140)	CPAP non-DNI (397)	21% (95% CI 0.169–0.249%)	73% (95% CI 0.648–0.787%	Faible	Élevée	Vaschetto R, Barone-Adesi F, Racca F, Pissaia C, Maestrone C, Colombo D, Olivieri C, De Vita N, Santangelo E, Scotti L, Castello L, Cena T, Taverna M, Grillenzoni L, Moschella MA, Airoldi G, Borrè S, Mojoli F, Della Corte F, Baggiani M, Baino S, Balbo P, Bazzano S, Bonato V, Carbonati S, Crimaldi F, Daffara V, De Col L, Maestrone M, Malerba M, Moroni F, Perucca R, Pirisi M, Rondi V, Rosalba D, Va…
Critère de jugement 3 : HFNO + CPAP + NIV
Medrinal 2021	Étude rétrospective avec score de propension	Population COVID		130 patients DNI	Élevée		HFNO (40) O2 (2) CPAP (15) NIV (4) HFNO+ (44)	IOT 270	0.81 (95% CI 0.46 to 1.42) NS	LOS 18 (10–31 vs. 19 (13–23.5); p=0.76	Faible	Faible	Medrinal C, Gillet A, Boujibar F, Dugernier J, Zwahlen M, Lamia B, Girault C, Creteur J, Fellrath JM, Haesler L, Lagache L, Goubert L, Artaud Macari E, Taton O, Gouin P, Leduc D, Van Hove O, Norrenberg M, Prieur G, Combret Y, Correvon N, Hilfiker R, Contal O. Role of Non-Invasive Respiratory Supports in COVID-19 Acute Respiratory Failure Patients with Do Not Intubate Orders. J Clin Med. 2021 Jun …
