# Supplementary material for: Oxygen therapy in acute hypoxemic respiratory failure: guidelines from the SRLF-SFMU consensus conference
Source: Ann Intensive Care. 2024 Sep 5;14:140. doi: 10.1186/s13613-024-01367-2 (PMC11377397; doi:10.1186/s13613-024-01367-2)
Supplement: Supplementary file 2 — Supplementary material 2. [file 13613_2024_1367_MOESM2_ESM.zip › GRADE PICO 7.xlsx]

## Sheet: Feuil1
Question PICO : Patients en insuffisance respiratoire aiguë, sous oxygénothérapie (sans VMI), impacte des mesures de kinésithérapies
Evaluation qualité								Nombre de patients		Effet		Qualité Globale	Importance Critère de jugement
Nombre d'études	DOI	Type d'études	Risque de biais	Incohérence	Données indirectes	Imprécision	Biais de publication	Intervention	Contrôle	Relatif (95% CI)	Absolue (95% CI)
Critère de jugement 1
Faisabilité	10.1016/j.physio.2020.06.002	Case series	Elevé		Kiné respi à 8 et 15 jours de l'hospitalisation pour pneumonie COVID-19		Elevé	2	0	NA	NA	Faible	Faible
Critère de jugement 2
Durée d'hospitalisation	10.3760/cma.j.issn.2095-4352.2017.03.012		Très élevé	Résumé seulement disponible		Elevée	Modéré	41	35	moins 2,05 jours		Faible	Modéréé
Critère de jugement 3
Diminution de PaCO2	Zhong Nan Da Xue Xue Bao Yi Xue Ban . 2009 Jul;34(7):655-8.		Très élevé	Résumé seulement disponible		Très élevée	Modéré	45 BPCO	45 BPCO	Non précisé	Non précisé	Très faible	Faible
	10.1371/journal.pone.0268428	RCT	Faible	Faible		Faible	Faible	19	18	moins 2.1 mmHg [95%CI-6.36, 2.21] p=0,33		Elevée	Faible
Critère de jugement 4
Oxygenation	10.1371/journal.pone.0268428	RCT	Faible	Faible		Faible	Faible	19	18	6.43 mmHg [95%CI 2.8, 10.07] =<0,01		Elevée	Faible
Critère de jugement 5
Mortalité à un mois	10.1371/journal.pone.0268428	RCT	Faible	Faible		Faible	Faible	19	18	RR = 0,19 [0,03 ; 1,30] p=0,09		Elevée	Faible
Pour rappel, en réanimation et chez des patients intubés, un RCT de grande ampleur et de bonne qualité a récemment retrouvé un fort signal négatif contre une réhabilitation précoce basée sur des mesures de kinésithérapies, cette étude ne figure pas dans le tableau car ne concerne pas la population étudiée, mais les résultats de ce travail doivent à mon sens appeler à la précaution (10.1056/NEJMoa…
