# Supplementary material for: Oxygen therapy in acute hypoxemic respiratory failure: guidelines from the SRLF-SFMU consensus conference
Source: Ann Intensive Care. 2024 Sep 5;14:140. doi: 10.1186/s13613-024-01367-2 (PMC11377397; doi:10.1186/s13613-024-01367-2)
Supplement: Supplementary file 2 — Supplementary material 2. [file 13613_2024_1367_MOESM2_ESM.zip › GRADE PICO 8.xlsx]

## Sheet: Feuil1
	Question PICO : Patients en insuffisance respiratoire aiguë, sous oxygénothérapie (sans VMI), impacte du décubitus ventral vigile
	Evaluation qualité								Nombre de patients		Effet (Toujours DV vs CTL)		Qualité Globale	Importance Critère de jugement
Numéro de l'étude	Critère de jugement	DOI	Type d'études	Risque de biais	Incohérence	Données indirectes	Imprécision	Biais de publication	Intervention	Contrôle	Relatif (95% CI)	Absolue (95% CI)			Statut COVID-19	Remarques
	Mortalité, Critère de jugement 1
1	Mortalité (J60)	10.1001/jama.2022.7993	RCT ouvert multicentrique	Moyen (3600 patients exclus sans précision)	Non	Non	Non	Non	205	195	HR 0,93 (0,62 ; 1,40)	-1.15% ( -9,40 ; 7,10)	Bonne	Majeur	covid-19
2	Mortalité à J28	10.1136/postgradmedj-2020-139631	Rétrospective Cas-témoins monocentrique	Majeur	Non	Non	Oui	Possible	10	10	RR 0,33 (p=0,12)	-0.3	Faible	Majeur	covid-19
3	Mortalité en soin intensifs	10.4266/acc.2023.00591	Etude de cohorte prospective obsevationelle monocentrique	Majeur	Non	Non	Oui	Possible	192	81	RR 0,43 (p=0,02)	-0.46	Faible	Moyen	covid-19
4	Mortalité à J28	10.1016/S2213-2600(21)00356-8	Meta-trial de RCT ouverts	Faible	Non	Non	Non	Non	564	557	HR 0,87 (0,71 ; 1,07)	-0.03	Bonne	Majeur	covid-19
5	Mortalité hospitalière	10.1186/s13054-021-03881-2	Etude de cohorte multicentrique, appariement avec score de propension	Moyen	Non	Non	Non	Non	187	148	OR 0,50 (0,19 ; 1,31)	-0.21	Moyenne	Majeur	covid-19	A noter, effet dose avec effet significatif sur la mortalité à partir de 8h de DV/jour, OR 0,37 (0,17 - 0,80)
6	Mortalité à J28	10.1186/s13054-020-03314-6	Etude de cohorte multicentrique	Moyen	Non	Non	Non	Non	55	144	RR 1,04 (0,40 ; 2,72)	+2,4%	Faible	Majeur	covid-19
7	Mortalité hospitalière	10.1136/bmj-2021-068585	RCT ouvert multicentrique	Faible	Oui	Non	Non	Non	126	122	RR 0,97	1 seul décès dans chaque groupe	Faible	Majeur	covid-19	Le groupe en DV passait en médiane 2h/jour en DV et seulement pendant les 3 premiers jours
8	Mortalité hospitalière	10.1080/11101849.2021.1889944	RCT O2 au masque + DV versus VNI sans DV	Moyen	Oui	Non	Oui	Non	15	15	RR = 1	0	Moyenne	Moyen	covid-19
9	Mortalité en soin intensifs	No DOI (Hashemian. Tanaffos 2021 )	RCT monocentrique VNI+DV versus VNI monocentrique	Moyen	Oui	Non	Oui	Possible	45	30	RR 0,67 (p=0,152)	-0.13	Moyenne	Moyen	covid-19
10	Mortalité à J28	10.1186/s13054-022-03950-0	RCT multicentrique en ouvert	Faible	Non	Non	Non	Non	216	214	RR 0,89 (0,68 ; 1,15) p=0,37	-4%	Bonne	Majeur	covid-19
11	Mortalité hospitalière	10.1097/CCE.0000000000000229	Etude de cohorte observationnelle monocentrique	Majeur	Non	Non	Non	Non	40	65	?	0% (DV) vs 24,6% (ctl) p<0,001	Faible	Majeur	covid-19
12	Mortalité hospitalière	10.1177/08850666211014480	RCT ouvert monocentrique	Moyen	Non	Non	Oui, crossover nombreux et perdus de vue	Non	30	30	RR 1,49 (p=1)	0.023	Faible	Majeur	covid-19
13	Mortalité hospitalière	10.1513/AnnalsATS.202011-1466RL	RCT ouvert monocentrique	Moyen	Oui, groupe DV, seulement 2,4% du temps passé en DV	Non	Non	Non	15	15	? 13,3% (DV) vs 0 (ctl) p=0,48	0.133	Faible	Majeur	covid-19
14	Mortalité hospitalière	10.1016/j.jcrc.2021.04.014	Etude de cohorte observationnelle monocentrique avec ajustement multivarié	Elevé	Non	Non	Non	Non	40	339	HR 0,51 (0,16 ; 1,16) p=0,18	?	Moyenne	Majeur	covid-19
15	Mortalité	10.1183/13993003.00265-2021	Etude cas témoins rétrospective multicentrique appariée	oui	non	/	Retrospectif, effectifs conséquents, multicentrique Mexico/ecuador, matched Awake PP vs Supine P	n=827, 27 hospitals	505	322	OR 0.38 (0,26 ; 0.55) ; p<0.0001 (ajusté)	-0.17	Moyenne	Importante	covid-19
	Intubation, Critère de jugement 2
1	Taux d'intubation	10.1001/jama.2022.7993	RCT ouvert multicentrique	Moyen	Non	Non	Non	Non	205	195	HR 0,81 (0,59 ; 1,12)	-6.37 (-15,83 ; 3,10)	Bonne	Majeur	covid-19
2	Taux d'intubation	10.1136/postgradmedj-2020-139631	Rétrospective Cas-témoins monocentrique	Majeur	Non	Non	Oui	Oui	10	10	RR 0,83 (p=0,65)	-10%	Faible	Majeur	covid-19
3	Taux d'intubation	10.4266/acc.2023.00591	Etude de cohorte prospective obsevationelle monocentrique	Majeur	Non	Non	Oui	Oui	192	81	RR 0,48 (p=0,002)	-29%	Faible	Moyen	covid-19
4	Taux d'intubation à J28	10.1016/S2213-2600(21)00356-8	Meta-trial de RCT ouverts	Faible	Non	Non	Non	Non	564	557	HR 0,75 (0,62 ; 0,91)	-7%	Bonne	Majeur	covid-19
5	Taux d'intubation	10.1186/s13054-021-03881-2	Etude de cohorte multicentrique, appariement avec score de propension	Moyen	Non	Non	Non	Non	187	148	OR 0,36 (0,20 ; 0,70)	-30%	Moyenne	Majeur	covid-19	A noter, relation dose, plus le DV journalier était prolongé, plus le risque d'intubation était faible ; à noter EGALEMENT, un possible effet protecteur du sous groupe décubitus latéral dans le groupe non-DV
6	Taux d'intubation	10.1186/s13054-020-03314-6	Etude de cohorte multicentrique	Moyen	Non	Non	Non	Non	55	144	RR 0,87 (0,53 ; 1,43)	-1,7%	Faible	Majeur	covid-19
7	Taux d'intubation	10.1136/bmj-2021-068585	RCT ouvert multicentrique	Faible	Oui	Non	Non	Non	126	122	1.21	+1%	Faible	Majeur	covid-19	Le groupe en DV passait en médiane 2h/jour en DV et seulement pendant les 3 premiers jours
16	Taux d'intubation	10.1016/S2213-2600(20)30268-X	Etude de cohorte prospective monocentrique	Majeur	Non	Non	Non	Possible	47	9	RR 0,5 (p=0,11)	-0.28	Faible	Majeur	covid-19
8	Taux d'intubation	10.1080/11101849.2021.1889944	RCT O2 au masque + DV versus VNI sans DV	Moyen	Oui	Non	Oui	Non	15	15	RR = 1	0	Moyenne	Moyen	covid-19
9	Taux d'intubation	No DOI (Hashemian. Tanaffos 2021 )	RCT monocentrique VNI+DV versus VNI monocentrique	Moyen	Oui	Non	Oui	Possible	45	30	RR 0,55 (p=0,082)	-0.18	Moyenne	Moyen	covid-19
10	Taux d'intubation	10.1186/s13054-022-03950-0	RCT multicentrique en ouvert	Faible	Non	Non	Non	Non	216	214	RR 0,70 (0,54 ; 0,90) p=0,006	-13%	Bonne	Majeur	covid-19
11	Taux d'intubation	10.1097/CCE.0000000000000229	Etude de cohorte observationnelle monocentrique	Majeur	Non	Non	Non	Non	40	65	RR 0,31 (0,10 ; 0,90) p=0,032	-0.177	Faible	Majeur	covid-19
12	Taux d'intubation	10.1177/08850666211014480	RCT ouvert monocentrique	Elevé	Non	Non	Oui, crossover nombreux et perdus de vue	Non	30	30	RR 1,0	13,3% vs 13,3%	Faible	Majeur	covid-19
13	Taux d'intubation	10.1513/AnnalsATS.202011-1466RL	RCT ouvert monocentrique	Moyen	Oui, groupe DV, seulement 2,4% du temps passé en DV	Non	Non	Non	15	15	RR 2 (p=1)	+6,7%	Faible	Majeur	covid-19
14	Taux d'intubation	10.1016/j.jcrc.2021.04.014	Etude de cohorte observationnelle monocentrique avec ajustement multivarié	Elevé	Non	Non	Non	Non	40	339	HR 0,96 (0,49 ; 1,88) p=0,42	?	Moyenne	Majeur	covid-19
17	Taux d'intubation à J15	10.1111/acem.14160	Cohorte rétrospective monocentrique (analyse multivariée avec ajustement)	oui	flow chart / critère IOT à J15	/	Risque/taux IOT à J15		57	109	HR = 0,90 (0,55 ; 1,49)	p=0,69	Faible	Faible	covid-19
15	Taux d'intubation	10.1183/13993003.00265-2021	Etude cas témoins rétrospective multicentrique appariée	oui	non	/	Retrospectif, effectifs conséquents, multicentrique Mexico/ecuador, matched Awake PP vs Supine P	n=827, 27 hospitals	505	322	OR 0.41 (0,27 ; 0,62) ; p<0.0001 (ajusté)	-0.17	Moyenne	Importante	covid-19
18	Taux d'intubation à J30	10.1186/s13054-021-03602-9	RCT muticentrique en ouvert	oui (crossover)	Non	/	Flow chart, 66 patients non inclus	Possible	39	36	HR 1.01 ( 0,46 ; 2,21) ; p = 0,99	0	Faible	faible	covid-19
19	Taux d'intubation	10.4103/lungindia.lungindia_794_20	Etude prospective interventionnelle	Majeur	Non	/		Possible	30	15	HR = O,20		Très faible	Très faible	covid-19
20	Taux d'intubation	10.1016/j.pulmoe.2021.03.002	Etude de cohorte rétrospective bicentrique (analyse mulivariée)	oui	Non	/	Non	Non	38	76	HR = 0,59 (0,3 ; 0,94) ; p = 0.03 (ajusté)		Moyenne	faible	covid-19
	Durée de ventilation mécanique invasive, Critère de jugement 3 (attention au critère de jugement, certains sont en lenght of stay et d'autres en free days, inversant donc le sens des différences)
1	Jours sans ventilation invasive à J30	10.1001/jama.2022.7993	RCT ouvert multicentrique	Moyen	Non	Non	Non	Non	205	195		+2.03 (-0.47 ; 4.54)	Bonne	Moyen	covid-19
4	Jours de ventilation chez les intubés vivants à J28	10.1016/S2213-2600(21)00356-8	Meta-trial de RCT ouverts	Faible	Non	Non	Non	Non	564	557		+0,2 (-1,9 ; 2,3)	Bonne	Moyen	covid-19
10	Jours de ventilation chez les intubés	10.1186/s13054-022-03950-0	RCT multicentrique en ouvert	Faible	Non	Non	Non	Non	216	214		-0,9 (-2,6 ; 0,8) p=0,29	Bonne	Moyen	covid-19
13	Jours sans ventilation invasive (délai non précisé)	10.1513/AnnalsATS.202011-1466RL	RCT ouvert monocentrique	Moyen	Oui, groupe DV, seulement 2,4% du temps passé en DV	Non	Non	Non	15	15		-2,7 p=0,33	Faible	Très faible	covid-19
	Hématose avant DV et pendant/fin de DV, Critère de jugement 4
9	PaO2/FiO2 (DV vs DD)	No DOI (Hashemian. Tanaffos 2021 )	Etude de cohorte avant/après	Moyen	Oui	Non	Oui	Possible	45	45	??	??	Moyenne	Faible	covid-19	Augmentation significativement plus élevée de l'oxygénation chez les patients considérés en SDRA grave, mais méthodologie statistique très bancale
14	PaO2/FiO2 (DV vs DD)	10.1016/j.jcrc.2021.04.014	Etude de cohorte avant/après	Moyen	Non	Non	Non	Non	40	40	p=0,004	63=>78	Moyenne	Faible	covid-19
21	PaO2/FiO2 (DV vs DD)	10.1186/s13054-021-03472-1	Etude de cohorte avant/après	Moyen	Non	Non	Non	Non	22	22		37 (28 ; 46)	Moyenne	Faible	covid-19
22	PaO2/FiO2 (DV vs DD)	10.12688/f1000research.25384.1	Etude de cohorte avant/après	Moyen	Non	Non	Non	Non	20	20		29 (19 ; 39)	Moyenne	Faible	covid-19
16	PaO2/FiO2 (DV vs DD)	10.1016/S2213-2600(20)30268-X	Etude de cohorte avant/après	Moyen	Non	Non	Non	Non	46	46		105 (66 ; 144)	Moyenne	Faible	covid-19
23	PaO2/FiO2 (DV vs DD)	10.1186/s13054-020-2738-5	Etude de cohorte avant/après	Moyen	Non	Non	Non	Non	17	17		22 (-2 ; 46)	Faible	Faible	Patients NON-COVID19
24	PaO2/FiO2 (DV vs DD)	10.1177/1751143721996542	Etude de cohorte avant/après	Moyen	Non	Non	Non	Non	46	46		33 (9 ; 57)	Moyenne	Faible	covid-19
6	PaO2/FiO2 (DV vs DD)	10.1186/s13054-020-03314-6	Etude de cohorte appariée	Elevé	Non	Non	Non	Non	51	128		4 (-7 ; 16)	Faible	Faible	covid-19
25	PaO2/FiO2 (DV vs DD)	10.1016/ j.jclinane.2020.109917	Etude de cohorte avant/après	Moyen	Non	Non	Non	Non	10	10		21 (19 ; 23)	Moyenne	Faible	covid-19
26	PaO2/FiO2 (DV vs DD)	10.1183/13993003.02173-2020	Etude de cohorte avant/après	Moyen	Non	Non	Non	Non	3	3		37 (-30 ; 103)	Très Faible	Faible	covid-19
17	PaO2/FiO2 (DV vs DD)	10.1111/acem.14160	Etude de cohorte avant/après	Moyen	Non	Non	Non	Non	56	56		(46 ; 13 ; 79)	Moyenne	Faible	covid-19
27	PaO2/FiO2 (DV vs DD)	10.1016/j.medin.2020.08.008	Etude de cohorte avant/après	Moyen	Non	Non	Non	Non	11	11		137 (81 ; 187)	Moyenne	Faible	covid-19
15	PaO2/FiO2 (DV vs DD)	10.1183/13993003.00265-2021	Etude de cohorte avant/après	Moyen	Non	Non	Non	Non	4	4		42 (24 ; 69)	Très Faible	Faible	Patients NON-COVID19
28	PaO2/FiO2 (DV vs DD)	10.1017/dmp.2020.267	Etude de cohorte avant/après	Moyen	Non	Non	Non	Non	13	13		51 (19 ; 83)	Moyenne	Faible	covid-19
29	PaO2/FiO2 (DV vs DD)	10.1001/jama.2020.7861	Etude de cohorte avant/après	Moyen	Non	Non	Non	Non	15	15		28 (19 : 37)	Faible	Faible	covid-19
30	PaO2/FiO2 (DV vs DD)	10.1016/j.jcrc.2015.07.008	Etude de cohorte avant/après	Moyen	Non	Non	Non	Non	15	15	p=0,01	+63	Moyenne	Faible	covid-19
31	PaO2/FiO2 (DV vs DD)	10.5005/jp-journals-10071-23546	Etude de cohorte avant/après	Moyen	Non	Non	Non	Non	15	15		33 (22 ; 43)	Moyenne	Faible	covid-19
10	PaO2/FiO2 (DV vs DD)	10.1007/s12630-020-01787-1	Etude de cohorte avant/après	Moyen	Non	Non	Non	Non	17	17		27 (17 ; 38)	Moyenne	Faible	covid-19
32	PaO2/FiO2 (DV vs DD)	10.1016/j.accpm.2020.08.002	Etude de cohorte avant/après	Moyen	Non	Non	Non	Non	29	29		46 (0 ; 92)	Moyenne	Faible	covid-19
44	PaO2/FiO2 (DV vs DD)	10.1034/j.1399-6576.2003.00088.x	Etude de cohorte avant/après	Moyen	Non	Non	Non	Non	4	4		92 (15 ; 103)	Très Faible	Faible	Patients NON-COVID19
45	PaO2/FiO2 (DV vs DD)	10.1136/bmjresp-2020-000711	Etude de cohorte avant/après	Moyen	Non	Non	Non	Non	22	22		58 (17 ; 99)	Moyenne	Faible	covid-19
46	PaO2/FiO2 (DV vs DD)	10.1007/s11845-020-02479-x	Etude de cohorte avant/après	Moyen	Non	Non	Non	Non	24	24		151 (84 ; 216)	Moyenne	Faible	covid-19
47	PaO2/FiO2 (DV vs DD)	10.1186/s13054-020-02991-7	Etude de cohorte avant/après	Moyen	Non	Non	Non	Non	10	10		34 (25 - 42)	Moyenne	Faible	covid-19
48	PaO2/FiO2 (DV vs DD)	10.1097/CCE.0000000000000805	Prospective randomized physiologic crossover multicenter trial.	oui	PP versus semi recumbent position	/	severe COVID in the ICU with HFNO	effectif faible n=17, 4 ICUs	9	8	208 (114 ; 226) vs 84 (61 ; 137)	124 (p<0,001)	Moyenne	Faible	COVID-19
49	PaO2/FiO2 (DV vs DD)	10.1186/s13054-023-04600-9	Etude de cohorte avant/après	Moyen	Non	Non	Non	Non	15	15	104 (76 ; 129) vs 74 (69 ; 93)	30 ; p<0,001	Moyenne	Faible	Moitié de patients COVID19
50	PaO2/FiO2 (DV vs DD)	10.1111/nicc.12833	RCT monocentrique ouvert	oui	ecord patients' data before and after positioning (i.e., immediately before positioning, 10 min after patient positioning, and 1 h after patient positioning).	/	Non	Effectifs corrects, screan=115, exclusion 31, rando n=84	41	41	0.23	p<0,001	Moyenne	Faible	COVID-19
50	ROX index	10.1111/nicc.12833	RCT monocentrique ouvert	oui	ecord patients' data before and after positioning (i.e., immediately before positioning, 10 min after patient positioning, and 1 h after patient positioning).	/	Non	Effectifs corrects, screan=115, exclusion 31, rando n=84	41	41	0.3	p=O,OO7	Moyenne	Faible	COVID-19
51	ROX index	10.1007/s00134-020-06182-4	Etude de cohorte avant/après	Moyen	Non	Non	Non	Non	10	10	p=0,01	0.61	Faible	Faible	covid-19
52	ROX index	10.1093/pcmedi/pbaa034	Etude de cohorte prospective obsevationelle monocentrique	oui	197 patients screened, 142 exclusion	/	beaucoup d'exclusion, changement de sous groupe, pas de critère dur mortalité, durée de séjour, IOT				Rox index NS	time to clinical improvement in the position intervention group over the standard care group, albeit with no statistical significance (P = 0.138)	Faible	Faible	COVID-19
52	SpO2/FiO2	10.1093/pcmedi/pbaa034	Etude de cohorte prospective obsevationelle monocentrique	oui	197 patients screened, 142 exclusion	/	severe covid-19, ICU, 17 group PP ont changé pour décubitus latérale en cours	effectif faible, n=52	17	35	SpO2/FiO2 NS		Faible	Faible	COVID-19
53	SpO2/FiO2 à H24	10.1183/23120541.00692-2020	RCT monocentrique en ouvert	oui		/	Objectif inclusion n=76 / Covid patients ward	effectif faible / monocentrique	10	17	SpO2/FiO2 at 24h: +54 (-93-133)	autres paramètres NS / pas mortalité, durée de séjour	très Faible	très Faible	COVID-19
54	SpO2/FiO2	10.1513/AnnalsATS.202009-1164OC	Essai randomisé en cluster	oui		/	prospectif, faux multicentrique, effectifs faible		13	27	253 (197 ; 267) vs 216 (95 ; 303)		Très faible	Très faible	covid-19
48	Fréquence respiratoire (cycle/min)	10.1097/CCE.0000000000000805	Prospective randomized physiologic crossover multicenter trial.	oui	PP versus semi recumbent position	/	severe COVID in the ICU with HFNO	effectif faible n=17, 4 ICUs	9	8	21 (19 ; 22) vs 26 (21 ; 30)	-5 (p=0,0002)	Très faible	Faible	COVID-19
55	Fréquence respiratoire (cycle/min)	10.1186/s13054-023-04600-9	Etude de cohorte avant/après	Moyen	Non	Non	Non	Non	15	15	24 (22 ; 26) vs 27 (26 ; 30)	-3 (p=0,03)	Moyenne	Faible	Moitié de patients COVID19
	Durée de séjour, Critère de jugement 5 (attention au critère de jugement, certains sont en lenght of stay et d'autres en free days, inversant donc le sens des différences)
1	Jours hors soins intensifs à J60	10.1001/jama.2022.7993	RCT ouvert multicentrique	Moyen	Non	Non	Non	Non	205	195		+4.07 (-0.67 ; 8.81)	Bonne	Moyen	covid-19
1	Jours hors hopital à J60	10.1001/jama.2022.7993	RCT ouvert multicentrique	Moyen	Non	Non	Non	Non	205	195		+3.52 (−1.05 to 8.08)	Bonne	Moyen	covid-19
2	Jours en soins intensifs chez les survivants	10.1136/postgradmedj-2020-139631	Rétrospective Cas-témoins monocentrique	Majeur	Non	Non	Oui	Oui	10	10		+15 (5-27)	Faible	Faible	covid-19
4	Jours d'hospitalisation chez les vivants à J28	10.1016/S2213-2600(21)00356-8	Meta-trial de RCT en ouvert	Faible	Non	Non	Non	Non	564	557		-0,2 (-1,3 ; 1,0)	Bonne	Faible	covid-19
6	Jours en soins intensifs	10.1186/s13054-020-03314-6	Etude de cohorte multicentrique	Moyen	Non	Non	Non	Non	55	144		+0,5 (p=0,276)	Faible	Faible	covid-19
8	Jours en soins intensifs	10.1080/11101849.2021.1889944	RCT O2 au masque + DV versus VNI sans DV monocentrique	Moyen	Oui	Non	Oui	Non	15	15		+1 (p=0,130)	Moyenne	Faible	covid-19
9	Jours en soins intensifs	No DOI (Hashemian. Tanaffos 2021 )	RCT monocentrique VNI+DV versus VNI monocentrique	Moyen	Oui	Non	Oui	Possible	45	30	RR 0,60 (p=0,046)	-0.058	Moyenne	Moyen	covid-19
10	Jours d'hospitalisation	10.1186/s13054-022-03950-0	RCT multicentrique en ouvert	Faible	Non	Non	Non	Non	216	214		-1,5 (-2,0 ; 0,0) p=0,001	Bonne	Moyen	covid-19
12	Jours d'hospitalisation	10.1177/08850666211014480	RCT ouvert monocentrique	Elevé	Non	Non	Oui, crossover nombreux et perdus de vue	Non	30	30		+1,6 (p=0,34)	Faible	Majeur	covid-19
	Tolérance/confort, Critère de jugement 6
1	Taux d'inconfort ou douleur	10.1001/jama.2022.7993	RCT sans aveugle	Elevé	Non	Non	Oui	Oui	25	?	16% (DV) vs 0% (ctl)	+3.52 (-1,05 ; 8,08)	Bonne	Majeur	covid-19
10	Douleur de dos	10.1186/s13054-022-03950-0	RCT multicentrique en ouvert	Faible	Non	Non	Non	Non	216	214	7,4 (DV) vs 6,1 (ctl) p=0,58	+1,3	Bonne	Moyen	covid-19
	Autres :
56	Augmentation de l'O2-requérence	10.1001/jamainternmed.2022.1070	This pragmatic nonrandomized controlled trial was conducted at 2 academic centers	oui	patients with COVID-19–related hypoxemia who have not received mechanical ventilation.	/	Prospectif, effectif large, bayésien,	analyses were performed using a bayesian proportional odds model with covariate adjustment for clinical severity	243	258	On study day 5, the bayesian posterior probability of the intervention group having worse outcomes than the usual care group on the modified World Health Organization ordinal outcome scale was 0.998 (posterior median adjusted odds ratio [aOR], 1.63; 95% credibility interval [CrI], 1.16-2.31).	on study days 14 and 28, the posterior probabilities of harm were 0.874 (aOR, 1.29; 95% CrI, 0.84-1.99) and 0.673 (aOR, 1.12; 95% CrI, 0.67-1.86), respectively. Exploratory outcomes (progression to mechanical ventilation, length of stay, and 28-day mortality) did not differ between groups.	Bonne	importante	covid-19
