# Supplementary material for: Oxygen therapy in acute hypoxemic respiratory failure: guidelines from the SRLF-SFMU consensus conference
Source: Ann Intensive Care. 2024 Sep 5;14:140. doi: 10.1186/s13613-024-01367-2 (PMC11377397; doi:10.1186/s13613-024-01367-2)
Supplement: Supplementary file 2 — Supplementary material 2. [file 13613_2024_1367_MOESM2_ESM.zip › GRADE PICO1 + PICO2.xlsx]

## Sheet: PICO1
Question PICO 1 : critères d’indication d’une O2 thérapie
Evaluation qualité							Nombre de patients		Effet		Qualité Globale	Importance Critère de jugement	Commentaires
Nombre d'études	Type d'études	Risque de biais	Incohérence	Données indirectes	Imprécision	Biais de publication	Intervention	Contrôle	Relatif (95% CI)	Absolue (95% CI)
Critère de jugement 1 : Mortalité
Critère de jugement 2 : Intubation
Critère de jugement 3 : durée de VM
Critère de jugement 4 : Durée de séjour
Komara J Respir Care 1995, nov	randomisée entre un bras sans protocol et un bras protocol "stop si SPO2>92%	oui (ouvert)					20	20	2,1 (SD 0,64)	3,45 (SD 1,28)	p<0,003		mois de jours d'oxygène dans le bras SpO2<92%	durée d'oxygénation post : liberal vs stop si SPO2> =92% abstract vu seulement

## Sheet: PICO2
Question PICO 2 : cibles d’une O2 thérapie
Evaluation qualité							Nombre de patients		Effet		Qualité Globale	Importance Critère de jugement	conclusion	Commentaires
Nombre d'études	Type d'études	Risque de biais	Incohérence	Données indirectes	Imprécision	Biais de publication	Intervention	Contrôle	Relatif (95% CI)	Absolue (95% CI)
Critère de jugement 1 : Mortalité
Madotto et al. Critical Care (2020) 24:12	observationnelle score de propension	elevé					hyperoxie >100mHG n=607)	normoxie n=1267		37,5 vs 38,5			pas d'augmentation de mortalité avec exces d'oxygène	issue de LUNG SAFE intubés 80% que des ARDS
							hypoxémie <55 n=131	normoxie n=1267		35,9 vs 38,54				mortalité hospitalière
DiBenedetto R A,est h Analg 1994, 78	observationnelle	non randomisée, en ouvert						63% des gens n'ont pas eu besoin d'O2						évaluation d'un protocole avec Sp02 <94% pour démarrage d'oxygène 63% des patients n'ont pas eu besoin d'oxygène
Semler , NEJM 2022	randomisé	cluster et periodes de 2 mois avec washout 7j					808 pts basse SpO2	859 patients intermediaire SPO2	33.2% vs 34.8% vs 34.0%	1.04 (0.84–1.28) vs 1.16 (0.93–1.45) vs 1.12 (0.91–1.38)			que des patients ventilé	comparaison 88-92% vs 92-96% vs 96-100%
							874 haute SPo2
Schjorring NEJM 2021	radomisé PAO2>60mmhg ou >90mmHg						1453	1457	42,9% vs 42,4%	ajisté OR 1,05 (0,89-1,23)			pas de diff de mortalité	30% de patients ne recevant pas de ventilation à la rando
Crecioldi ICM 2022 (ancillaire de Schjorring)	(ancillaire de Schjorring) survie à 1 an						1453	1457	49% vs 48,7%	1 (0.93–1.08)			pas de difference à 1 an
Crescioli ( resuscitatoin 2023)	(ancillaire de Schjorring) que les ACR						186	149	60% vs 65%	1,09 (-4,9-1,28)			pas de differences	que les ACR hypoxemique
Rasmussen	(ancillaire de Schjorring) que les COVID	oui sous groupe petit et pas meme % intubé à rando					54	55	40,7% vs 41,8% p=0,87				pas de différences	44% SPO2 bas et 55% Spo haut, intubés à l'inclusion
Klitgaard T, BJA 2022	(ancillaire de schjorring) analyse bayesienne tenant compte des autres défaillances						1441	1447		1,02 (093-1,1)			pas de différence globale mais tendance à une mortalité à J90 plus elevée si bas objectif de PaO2 et haut niveau de cathécolamines
Gelissen JAMA 2021	radomisé PAO2 : 8-12 Kpa vs 14-18 Kpa						205	195	32% vs 31%	OR =0,96 (0,59-1,55)			pas de diff de moralité
eastwood Anesthesia and Intensive care 2019, 17	étude avant après mise en place de protocole obj après 88-92%	oui					liberal n=245	conservative n =298	1,7% vs 0,4% p0,23				pas de diff de mortalité mais moins de GDS dans le groupe conservative (confort?)
Xu heart and lung 2021 (50)	analyse database	oui mais grand nombre de données					calcul de la meilleure PaO2. comparaison <80, 80-100, 100-120, 120-140mmHg,>140		mortalité hospitalière ajustée sur différents pramètre (age, ethnie, saps, GSC, type admission vasopresseur, FiO2….)				mortalité moindre pour PaO2 entre 100 et 120 mmHg	courbe de mortalité en U. beaucoup de données mais on ne sait pas quand est réalisé le GDS?
van den Boom chest 2020	analyse database patients sous oxygene	oui mais grand nombre de données					calcul de la meilleru SpO2		26,723données de eICU -CRD /8,564 données de MIMIC				SPO2 94-98% meilleur obejctif en terme de diminution de mortalité	données de big database
Panwar r, AJRCCM 2015	randomisé sat 88-92 vs sat>96%						52	51	25% vs 24% p=0.86		mediocre etude de faisabilité		étude de faisabilité ; pas de différence de mortalité	que des patients ventilés plus de 24h/ objectif principal peu efficient
	objectif : temps passé à la bonne sat pendant 7 jours
girardis, M, JAMA 2016	randomisé: PaO2 70-100 ou sat94-98% vs liberal						216	218	11,6%vs 20,2% p=0,01	0,086 (0,017-0,15)			mortalité plus basse dans le groupe conservateur	étude arrêtée pour cause de non inclusion (16% des patients intubés à l'admission dans le groupe conservateur et 27% dans le groupe libéral (p=0,02) on ne sait pas combien de patients intubés en tout dans l'étude
Critère de jugement 2 : Intubation
Madotto et al. Critical Care (2020) 24:12	observationnelle score de propension	elevé			oui		hyperoxie >100mHG n=607)	normoxie n=1267		83,4 vs 78,9%				issue de LUNG SAFE intubés 80% que des ARDS
							hypoxémie <55 n=131	normoxie n=1267		77,9 vs 78,9
Schjorring NEJM 2021	radomisé PAO2>60mmhg ou >90mmHg						1453	1457	88,6% vs 90%				pas de diff d'intubation	30% de patients ne recevant pas de ventilation à la rando
Gelissen JAMA 2021	radomisé PAO2 : 8-12 Kpa vs 14-18 Kpa						205	195	72% vs 73%	OR =0,92 (0,58-1,46)			pas de diff de taux d'intubation	75% et 73% de patients recevant une ventilation (VNIou IOT ) à la randomisation
Rasmussen	(ancillaire de Schjorring) que les COVID	oui sous groupe petit et pas meme % intubé à rando					54	55	87% vs 98% p=0,003				différence mais plus de ventilé dans le groupe haut SPO2 à l'inclusion	44% SPO2 bas et 55% Spo haut, intubés à l'inclusion
Critère de jugement 3 : durée de VM
Madotto et al. Critical Care (2020) 24:12	observationnelle score de propension	elevé			oui		hyperoxie >100mHG n=607)	normoxie n=1267		16 (0-24) vs 12 (0-23)				issue de LUNG SAFE intubés 80% que des ARDS
							hypoxémie <55 n=131	normoxie n=1267		10 (0-22) vs 12 (0-23)
Semler , NEJM 2022	randomisé	cluster et periodes de 2 mois avec washout 7j					808 pts basse SpO2	859 patients intermediaire SPO2	21 (0–26) vs 20 (0–25) vs 21 (0–25)	0.95 (0.78–1.14) vs 0.95 (0.79–1.13) vs 1.00 (0.84–1.19)			que des patients ventilé	comparaison 88-92% vs 92-96% vs 96-100%
Schjorring NEJM 2021	radomisé PAO2>60mmhg ou >90mmHg						1453	1457	75 (0-87) j vs 71 (0-87) j				pas de différence dedurée de ventilation	30% de patients ne recevant pas de ventilation à la rando pas de différences
Gelissen JAMA 2021	radomisé PAO2 : 8-12 Kpa vs 14-18 Kpa						205	195	3,4 (1,2-6,8)j	3,1 (1,4-9,7) j	-0,15 (-,88;0,47)		pas de diff de durée de ventilation	75% et 73% de patients recevant une ventilation (VNIou IOT ) à la randomisation
eastwood Anesthesia and Intensive care 2019, 17	étude avant après mise en place de protocole obj après 88-92%	oui					liberal n=245	conservative n =298	8,7 (5,6-14,5)	10,4 (6,7-15,7)	p=0,057		pas de diff de durée de iMV
Panwar r, AJRCCM 2015	randomisé sat 88-92 vs sat>96%						52	51	14,7 (10,3) vs 16,4 (11,3) p=0,42		mediocre etude de faisabilité		ventilator free days	que des patients ventilés plus de 24h/ objectif principal peu efficient
	objectif : temps passé à la bonne sat pendant 7 jours
girardis, M, JAMA 2016	randomisé: PaO2 70-100 ou sat94-98% vs liberal						216	218	72 (35-110) vs 48 (24-96) p0,02	24 (0-46)			ventilatory free hours a cours de la réa (mais pas sur 28j)	étude arrêtée pour cause de non inclusion (16% des patients intubés à l'admission dans le groupe conservateur et 27% dans le groupe libéral (p=0,02) on ne sait pas combien de patients intubés en tout dans l'étude
Critère de jugement 4 : Durée de séjour
Komara J Respir Care 1995, nov	randomisée	oui (ouvert)					20	20	2,1 (SD 0,64)	3,45 (SD 1,28)	p<0,003		mois de jours d'oxygène dans le bras SpO2<92%	durée d'oxygénation post : liberal vs stop si SPO2> =92% abstract vu seulement
Schjorring NEJM 2021	radomisé PAO2>60mmhg ou >90mmHg						1453	1457	72 (0-86) j vs 69 (0-86) j p=0,71				pas de différence de durée de séjour	jours vivants à J90 sans hospitalisation les surveillances sont en GDS X6J en moyenne
Gelissen JAMA 2021	radomisé PAO2 : 8-12 Kpa vs 14-18 Kpa						205	195	3,9 (2-8,3)j	4,6 (2-11,1) j	-0,34 (-1,14;0,37)		pas de diff de durée de séjour en réa	75% et 73% de patients recevant une ventilation (VNIou IOT ) à la randomisation
eastwood Anesthesia and Intensive care 2019, 17	étude avant après mise en place de protocole obj après 88-92%	oui					liberal n=245	conservative n =298	8 (6-12)	9 (6-14)	p=0,028		pas de diff de durée de séjour hospital
Panwar r, AJRCCM 2015	randomisé sat 88-92 vs sat>96%						52	51	9 (5-13) vs 7 (4-12) p=0,19		mediocre etude de faisabilité		ventilator free days	que des patients ventilés plus de 24h/ objectif principal peu efficient
	objectif : temps passé à la bonne sat pendant 7 jours
girardis, M, JAMA 2016	randomisé: PaO2 70-100 ou sat94-98% vs liberal						216	218	6 (4-10) vs 6 (4-11) p=0,33	24 (0-46)			pas de différences	étude arrêtée pour cause de non inclusion (16% des patients intubés à l'admission dans le groupe conservateur et 27% dans le groupe libéral (p=0,02) on ne sait pas combien de patients intubés en tout dans l'étude
