# Supplementary material for: Oxygen therapy in acute hypoxemic respiratory failure: guidelines from the SRLF-SFMU consensus conference
Source: Ann Intensive Care. 2024 Sep 5;14:140. doi: 10.1186/s13613-024-01367-2 (PMC11377397; doi:10.1186/s13613-024-01367-2)
Supplement: Supplementary file 2 — Supplementary material 2. [file 13613_2024_1367_MOESM2_ESM.zip › GRADE PICO3.xls]

## Sheet: PICO3-outcome1
Question PICO 3 : surveillance systématique par GDS
Critère de jugement 1 : Mortalité
Etudes						Evaluation						Nombre de patients		Effet		Commentaires/conclusion
Titre	Auteurs	Année publication	Type	Décision	Raison	Risque de biais	Incohérence	Données indirectes	Imprécision	Biais de publication	Qualité globale	Intervention	Contrôle	Relatif (95% CI)	Absolu (95% CI)
A panel summary: Monitoring of oxygen.	Neil SG et al.	1987	abstract	exclusion	Aucun outcome clinique mesuré
Transcutaneous oxygen monitoring of emergency department patients.	Waxman K et al.	1983	cohorte prospective	exclusion	Aucun outcome clinique mesuré
Reevaluation of the utilization of arterial blood gas analysis in the Intensive Care Unit: effects on patient safety and patient outcome.	Blum FE et al.	2015	avant-après	inclusion	NA	-1	0	0	0	-1	very low	141 après	159 avant		données non publiée mais pas de différence entre les deux groupes	Etude menée dans un service de réanimation. Etude avant-après évaluant l'impact de l'introduction d'un "protocole" (questionnement clinique = "l'examen va-t-il conduire à une modification de thérapeutique?") visant à réduire la prescription de gaz du sang.
Study of Oxygen Saturation by Pulse Oximetry and Arterial Blood Gas in ICU Patients: A Descriptive Cross-sectional Study.	Rauniyar N et al.	2020	cohorte prospective	exclusion	Aucun outcome clinique mesuré											Etude menée chez des patients admis en réanimation, comparaison des valeurs de SaO2 versus SpO2 chez les mêmes malades
Performance of popular pulse oximeters compared with simultaneous arterial oxygen saturation or clinical-grade pulse oximetry: a cross-sectional validation study in intensive care patients.	Harskamp RE et al.	2021	cohorte prospective	exclusion	Aucun outcome clinique mesuré											Comparaison des performances de différents systèmes de mesure de la SpO2 chez des patients en réanimation par rapport à la mesure de la SaO2
An Educational Intervention Optimizes the Use of Arterial Blood Gas Determinations Across ICUs From Different Specialties: A Quality-Improvement Study.	Martinez-Balzano CD et al.	2017	avant-après	inclusion	NA	-1	0	0	0	0	very low	NA	NA		Augmentation absolue de 0,7% de mortalité en réanimation après introduction, NS	Etude monocentrique (plusieurs réanimations dans un hôpital) essentiellement cout-efficacit, avant et après l'introduction de recommandations sur la réalisation des GDS (visant à diminuer leur réalisation). La mesure permet par ailleurs de réduire la demande de GDS de 820/mois. Pas de différence de mortalité en réanimation (9,7% versus 10,4%)
A two centre observational study of simultaneous pulse oximetry and arterial oxygen saturation recordings in intensive care unit patients.	Ebmeier SJ et al.	2018	cohorte prospective	exclusion	Aucun outcome clinique mesuré											Etude menée chez des patients admis en réanimation, comparaison des valeurs de SaO2 versus SpO2 chez les mêmes malades
Do changes in pulse oximeter oxygen saturation predict equivalent changes in arterial oxygen saturation?	Perkins GD et al.	2003	cohorte prospective	exclusion	Aucun outcome clinique mesuré											Etude menée chez des patients admis en réanimation, comparaison des valeurs de SaO2 versus SpO2 chez les mêmes malades
Meta-analysis of arterial oxygen saturation monitoring by pulse oximetry in adults.	Jensen LA et al.	1998	meta-analyse	exclusion	Aucun outcome clinique mesuré											Meta-analyse comparant les performances de plusieurs systèmes de mesure de la SpO2 (patients de réanimation et volontaires sains inclus) par rapport à la mesure de la SaO2
Randomized evaluation of pulse oximetry in 20,802 patients: I. Design, demography, pulse oximetry failure rate, and overall complication rate.	Moller JT et al.	1993	RCT	exclusion	Pas de bras "GDS"
Pulse oximetry in methaemoglobinaemia. Failure to detect low oxygen saturation.	Rieder HU et al.	1989	case report	exclusion	Case report
Racial bias and reproducibility in pulse oximetry among medical and surgical inpatients in general care in the Veterans Health Administration 2013-19: multicenter, retrospective cohort study.	Valbuena VSM et al.	2022	cohorte retrospective	exclusion	Aucun outcome clinique mesuré											Comparaison des valeurs de SpO2 et SaO2 selon la couleur de peau (patients de médecine) : les sujets noirs ont un risque plus élevé de présenter une discordance entre SpO2 et SaO2 menant à ignorer une hypoxie si l'on ne mesure pas la SaO2
The accuracy of pulse oximetry in emergency department patients with severe sepsis and septic shock: a retrospective cohort study.	Wilson BJ et al.	2010	cohorte retrospective	exclusion	Aucun outcome clinique mesuré											Comparaison SpO2-SaO2 chez des patients se présentant aux urgences pour sepsis : SpO2 sur estime la SaO2 de 2,75% en moyenne
Relying on pulse oximetry to avoid hypoxaemia and hyperoxia: A multicentre prospective cohort study in patients with circulatory failure.	Boulain T et al.	2023	cohorte prospective	exclusion	Aucun outcome clinique mesuré											Comparaison SpO2-SaO2 chez des patients de réanimation en état de choc : les auteurs concluent que les performances de la SpO2 sont mauvaises pour discriminer hypoxémie/hyperoxémie dans cette situation
Agreement between pulse oximetry and arterial oxygen saturation measurement in critical care patients during COVID-19: a cross-sectional study.	James A et al.	2023	cohorte prospective	exclusion	Aucun outcome clinique mesuré											Comparaison SpO2-SaO2 chez les patients de réanimation COVID versus non-COVID (groupe contrôle)
Working accuracy of pulse oximetry in COVID-19 patients stepping down from intensive care: a clinical evaluation.	Philip KEJ et al.	2020	cohorte retrospective	exclusion	Aucun outcome clinique mesuré											Comparaison SpO2-SaO2 chez les patients COVID sortis de réanimation
Pulse oximetry in the accident and emergency department.	Holburn CJ et al.	1989	revue	exclusion	Revue
The ability of pulse oximetry to screen for hypoxemia and hypercapnia in patients breathing room air.	Witting MD et al.	2001	cohorte retrospective	exclusion	Aucun outcome clinique mesuré
An evaluation of pulse oximetry in prehospital care.	Aughey K et al.	1991	cohorte prospective	exclusion	Aucun outcome clinique mesuré											Comparaison SpO2-SaO2 en pré-hospitalier
Impact of portable pulse oximetry on arterial blood gas test ordering in an urban emergency department.	Kellerman AL et al.	1990	avant-après	exclusion	Aucun outcome clinique mesuré											Etude avant-après l'implémentation d'un dispositif portable de mesure de la SpO2 dans un service d'urgence (réduction du nombre de gaz du sang demandés)
Effect of skin pigmentation on pulse oximetry accuracy in the emergency department.	Adler JN et al.	1998	cohorte prospective	exclusion	Aucun outcome clinique mesuré											Comparaison des valeurs de SpO2 et SaO2 selon la couleur de peau (patients des urgences)
Evaluation of pulse oximetry in sickle cell anemia patients presenting to the emergency department in acute vasoocclusive crisis.	Comber JT et al.	1995	cohorte prospective	exclusion	Aucun outcome clinique mesuré											Comparaison SpO2-SaO2 chez des patients admis aux urgences pour une crise vaso occlusive
Accuracy of pulse oximetry in the intensive care unit.	Van de Louw A et al.	2014	cohorte prospective	exclusion	Aucun outcome clinique mesuré											Comparaison SpO2-SaO2 chez des patients admis en réanimation
Arterial blood gas and pulse oximetry in initial management of patients with community-acquired pneumonia.	Levin KP et al.	2001	cohorte prospective	exclusion	Aucun outcome clinique mesuré											Enquête de prévalence sur l'utilisation des gaz du sang dans la pneumonie aigue communautaire et la prévalence de l'hypoxémie dans cette population (patients extra hospitaliers et hospitaliers)
Analysis of Discrepancies Between Pulse Oximetry and Arterial Oxygen Saturation Measurements by Race and Ethnicity and Association With Organ Dysfunction and Mortality.	Wong AI et al.	2021	cohorte retrospective	inclusion	NA	0	0	0	0	0	low	Hypoxémie occulte n = 1789	Pas d'hypoxémie occulte n = 24243		Mortalité hospitalière : 20,6% (hypoxie occulte) vs 14,7% (pas d'hypoxie occulte), p < 0,001	Inclusion dans la liste de bibliographie très discutable. Etude retrospective montrant qu'une hypoxémie occulte (SpO2 > 88% alors que SaO2 < 88%) existe chez certains patients selon la couleur de peau (patients noirs surtout) et l'hypoxémie occulte est associée à une mauvaise évolution clinique (ici outcomes rapportés pour les patients noirs). Tous les patients inclus ont un GDS à un moment donné.
Differential pulse oximetry readings between ethnic groups and delayed transfer to intensive care units.	Crooks CJ et al.	2023	cohorte retrospective	exclusion	Aucun outcome clinique mesuré											Comparaison des valeurs de SpO2 et SaO2 selon la couleur de peau (patients transférés en réanimation pour une pneumonie COVID)
Impact of COVID-19 on the association between pulse oximetry and arterial oxygenation in patients with acute respiratory distress syndrome.	Nguyen LS et al.	2022	cohorte prospective	exclusion	Pas de bras "GDS"											Comparaison SpO2-SaO2 chez des patients de réanimation COVID versus non-COVID
Variability of arterial blood gas values in stable patients in the ICU.	Thorson SH et al.	1983	cohorte prospective	exclusion	Aucun outcome clinique mesuré											Comparaison SpO2-SaO2 chez des patients admis en réanimation
Monitoring oxygen therapy. Is it worth the cost?	Zibrak JD	1986	edito	exclusion	Edito
ABGs and arterial lines: the relationship to unnecessarily drawn arterial blood gas samples.	Muakkassa FF et al.	1990	NA	exclusion	Pas disponible
[The role of O2 saturation monitoring in patients in critical intensive care].	Vignali G et al.	1990	NA	exclusion	Article en italien
Practice guideline for arterial blood gas measurement in the intensive care unit decreases numbers and increases appropriateness of tests.	Pilon CS et al.	1997	NA	exclusion	Pas disponible
Variability of arterial blood gas values over time in stable medical ICU patients.	Sasse SA et al.	1994	cohorte prospective	exclusion	Aucun outcome clinique mesuré											Mesure de la variabilité de la mesure de la SaO2 chez des patients en réanimation, pas de comparaison avec la SpO2
Forehead pulse oximetry compared with finger pulse oximetry and arterial blood gas measurement.	Cheng EY et al.	1988	cohorte prospective	exclusion	Aucun outcome clinique mesuré											Evaluation de la performance de la SpO2 au front (comparaison SpO2/SaO2)
Peripheral Oxygen Saturation Facilitates Assessment of Respiratory Dysfunction in the Sequential Organ Failure Assessment Score With Implications for the Sepsis-3 Criteria.	Valik JK et al.	2022	NA	exclusion	Pas disponible
Does implementing pulse oximetry in a critical care unit result in substantial arterial blood gas savings?	Inman KJ et al.	1993	avant-après	exclusion	Aucun outcome clinique mesuré											Etude avant-après implémentation du monitoring de la SpO2 en réanimation: permet de diminuer le nombre de GDS réalisés
Pulse oximetry in the postoperative care of cardiac surgical patients. A randomized controlled trail.	Bierman MI et al.	1991	RCT	inclusion	NA	-1	0	0	-1	0	very low	20	15			RCT sur l'utilisation de la SpO2 en per opératoire et post opératoire de chirurgie cardiaque. Mise en évidence d'épisode de désaturation cliniquement occultes avec le monitoring de la SpO2. -1 pour le processus de randomisation mal informé, -1 pour les intervalles de confiance. Pas de comparaison de la mortalité.
Accuracy of pulse oximetry during hypoxemia.	Thrush D et al.	1994	cohorte prospective	exclusion	Aucun outcome clinique mesuré											Comparaison SpO2-SaO2 chez des patients admis en réanimation
Supplemental oxygen impairs detection of hypoventilation by pulse oximetry.	Fu ES et al.	2004	RCT	exclusion	Aucun outcome clinique mesuré											Evaluation des performances diagnostiques du monitoring de la SpO2 à détecter une hypoventilation alvéolaire… sur désaturation! Performances évidemment moins bonne quand le patient est sous O2…
A clinical evaluation of pulse oximetry during thoracic surgery.	Desiderio DP et al.	1990	cohorte prospective	exclusion	Aucun outcome clinique mesuré											Comparaison SpO2-SaO2 chez des patients en per opératoire d'une chirurgie cardiaque
Accuracy of pulse oximetry in the detection of hypoxia in liver transplant candidates.	Mohammad Ali Ghayumi S et al.	2011	NA	exclusion	Pas disponible

## Sheet: PICO3-outcome2
Question PICO 3 : surveillance systématique par GDS
Critère de jugement 2 : Intubation
Etudes				Exclusion		Evaluation						Nombre de patients		Effet		Commentaires/conclusion
Titre	Auteurs	Année publication	Type	Décision	Raison	Risque de biais	Incohérence	Données indirectes	Imprécision	Biais de publication	Qualité globale	Intervention	Contrôle	Relatif (95% CI)	Absolu (95% CI)
A panel summary: Monitoring of oxygen.	Neil SG et al.	1987	abstract	exclusion	Aucun outcome clinique mesuré	0	0	0	0	0	0	0	0
Transcutaneous oxygen monitoring of emergency department patients.	Waxman K et al.	1983	cohorte prospective	exclusion	Aucun outcome clinique mesuré	0	0	0	0	0	0	0	0
Reevaluation of the utilization of arterial blood gas analysis in the Intensive Care Unit: effects on patient safety and patient outcome.	Blum FE et al.	2015	avant-après	inclusion	NA	-1	0	0	0	0	very low	141 après	159 avant			Pas de comparaison du taux d'intubation
Study of Oxygen Saturation by Pulse Oximetry and Arterial Blood Gas in ICU Patients: A Descriptive Cross-sectional Study.	Rauniyar N et al.	2020	cohorte prospective	exclusion	Aucun outcome clinique mesuré	0	0	0	0	0	0	0	0
Performance of popular pulse oximeters compared with simultaneous arterial oxygen saturation or clinical-grade pulse oximetry: a cross-sectional validation study in intensive care patients.	Harskamp RE et al.	2021	cohorte prospective	exclusion	Aucun outcome clinique mesuré	0	0	0	0	0	0	0	0
An Educational Intervention Optimizes the Use of Arterial Blood Gas Determinations Across ICUs From Different Specialties: A Quality-Improvement Study.	Martinez-Balzano CD et al.	2017	avant-après	inclusion	NA	-1	0	0	0	0	very low	NA	NA			Pas de comparaison du taux d'intubation
A two centre observational study of simultaneous pulse oximetry and arterial oxygen saturation recordings in intensive care unit patients.	Ebmeier SJ et al.	2018	cohorte prospective	exclusion	Aucun outcome clinique mesuré	0	0	0	0	0	0	0	0
Do changes in pulse oximeter oxygen saturation predict equivalent changes in arterial oxygen saturation?	Perkins GD et al.	2003	cohorte prospective	exclusion	Aucun outcome clinique mesuré	0	0	0	0	0	0	0	0
Meta-analysis of arterial oxygen saturation monitoring by pulse oximetry in adults.	Jensen LA et al.	1998	meta-analyse	exclusion	Aucun outcome clinique mesuré	0	0	0	0	0	0	0	0
Randomized evaluation of pulse oximetry in 20,802 patients: I. Design, demography, pulse oximetry failure rate, and overall complication rate.	Moller JT et al.	1993	RCT	exclusion	Pas de bras "GDS"	0	0	0	0	0	0	0	0
Pulse oximetry in methaemoglobinaemia. Failure to detect low oxygen saturation.	Rieder HU et al.	1989	case report	exclusion	Case report	0	0	0	0	0	0	0	0
Racial bias and reproducibility in pulse oximetry among medical and surgical inpatients in general care in the Veterans Health Administration 2013-19: multicenter, retrospective cohort study.	Valbuena VSM et al.	2022	cohorte retrospective	exclusion	Aucun outcome clinique mesuré	0	0	0	0	0	0	0	0
The accuracy of pulse oximetry in emergency department patients with severe sepsis and septic shock: a retrospective cohort study.	Wilson BJ et al.	2010	cohorte retrospective	exclusion	Aucun outcome clinique mesuré	0	0	0	0	0	0	0	0
Relying on pulse oximetry to avoid hypoxaemia and hyperoxia: A multicentre prospective cohort study in patients with circulatory failure.	Boulain T et al.	2023	cohorte prospective	exclusion	Aucun outcome clinique mesuré	0	0	0	0	0	0	0	0
Agreement between pulse oximetry and arterial oxygen saturation measurement in critical care patients during COVID-19: a cross-sectional study.	James A et al.	2023	cohorte prospective	exclusion	Aucun outcome clinique mesuré	0	0	0	0	0	0	0	0
Working accuracy of pulse oximetry in COVID-19 patients stepping down from intensive care: a clinical evaluation.	Philip KEJ et al.	2020	cohorte retrospective	exclusion	Aucun outcome clinique mesuré	0	0	0	0	0	0	0	0
Pulse oximetry in the accident and emergency department.	Holburn CJ et al.	1989	revue	exclusion	Revue	0	0	0	0	0	0	0	0
The ability of pulse oximetry to screen for hypoxemia and hypercapnia in patients breathing room air.	Witting MD et al.	2001	cohorte retrospective	exclusion	Aucun outcome clinique mesuré	0	0	0	0	0	0	0	0
An evaluation of pulse oximetry in prehospital care.	Aughey K et al.	1991	cohorte prospective	exclusion	Aucun outcome clinique mesuré	0	0	0	0	0	0	0	0
Impact of portable pulse oximetry on arterial blood gas test ordering in an urban emergency department.	Kellerman AL et al.	1990	avant-après	exclusion	Aucun outcome clinique mesuré	0	0	0	0	0	0	0	0
Effect of skin pigmentation on pulse oximetry accuracy in the emergency department.	Adler JN et al.	1998	cohorte prospective	exclusion	Aucun outcome clinique mesuré	0	0	0	0	0	0	0	0
Evaluation of pulse oximetry in sickle cell anemia patients presenting to the emergency department in acute vasoocclusive crisis.	Comber JT et al.	1995	cohorte prospective	exclusion	Aucun outcome clinique mesuré	0	0	0	0	0	0	0	0
Accuracy of pulse oximetry in the intensive care unit.	Van de Louw A et al.	2014	cohorte prospective	exclusion	Aucun outcome clinique mesuré	0	0	0	0	0	0	0	0
Arterial blood gas and pulse oximetry in initial management of patients with community-acquired pneumonia.	Levin KP et al.	2001	cohorte prospective	exclusion	Aucun outcome clinique mesuré	0	0	0	0	0	0	0	0
Analysis of Discrepancies Between Pulse Oximetry and Arterial Oxygen Saturation Measurements by Race and Ethnicity and Association With Organ Dysfunction and Mortality.	Wong AI et al.	2021	cohorte retrospective	inclusion	NA	0	0	0	0	0	low	Hypoxémie occulte n = 1789	Pas d'hypoxémie occulte n = 24243			Pas de comparaison du taux d'intubation
Differential pulse oximetry readings between ethnic groups and delayed transfer to intensive care units.	Crooks CJ et al.	2023	cohorte retrospective	exclusion	Aucun outcome clinique mesuré	0	0	0	0	0	0	0	0
Impact of COVID-19 on the association between pulse oximetry and arterial oxygenation in patients with acute respiratory distress syndrome.	Nguyen LS et al.	2022	cohorte prospective	exclusion	Pas de bras "GDS"	0	0	0	0	0	0	0	0
Variability of arterial blood gas values in stable patients in the ICU.	Thorson SH et al.	1983	cohorte prospective	exclusion	Aucun outcome clinique mesuré	0	0	0	0	0	0	0	0
Monitoring oxygen therapy. Is it worth the cost?	Zibrak JD	1986	edito	exclusion	Edito	0	0	0	0	0	0	0	0
ABGs and arterial lines: the relationship to unnecessarily drawn arterial blood gas samples.	Muakkassa FF et al.	1990	NA	exclusion	Pas disponible	0	0	0	0	0	0	0	0
[The role of O2 saturation monitoring in patients in critical intensive care].	Vignali G et al.	1990	NA	exclusion	Article en italien	0	0	0	0	0	0	0	0
Practice guideline for arterial blood gas measurement in the intensive care unit decreases numbers and increases appropriateness of tests.	Pilon CS et al.	1997	NA	exclusion	Pas disponible	0	0	0	0	0	0	0	0
Variability of arterial blood gas values over time in stable medical ICU patients.	Sasse SA et al.	1994	cohorte prospective	exclusion	Aucun outcome clinique mesuré	0	0	0	0	0	0	0	0
Forehead pulse oximetry compared with finger pulse oximetry and arterial blood gas measurement.	Cheng EY et al.	1988	cohorte prospective	exclusion	Aucun outcome clinique mesuré	0	0	0	0	0	0	0	0
Peripheral Oxygen Saturation Facilitates Assessment of Respiratory Dysfunction in the Sequential Organ Failure Assessment Score With Implications for the Sepsis-3 Criteria.	Valik JK et al.	2022	NA	exclusion	Pas disponible	0	0	0	0	0	0	0	0
Does implementing pulse oximetry in a critical care unit result in substantial arterial blood gas savings?	Inman KJ et al.	1993	avant-après	exclusion	Aucun outcome clinique mesuré	0	0	0	0	0	0	0	0
Pulse oximetry in the postoperative care of cardiac surgical patients. A randomized controlled trail.	Bierman MI et al.	1991	RCT	inclusion	NA	-1	0	0	-1	0	very low	20	15			Pas de comparaison du taux d'intubation
Accuracy of pulse oximetry during hypoxemia.	Thrush D et al.	1994	cohorte prospective	exclusion	Aucun outcome clinique mesuré	0	0	0	0	0	0	0	0
Supplemental oxygen impairs detection of hypoventilation by pulse oximetry.	Fu ES et al.	2004	RCT	exclusion	Aucun outcome clinique mesuré	0	0	0	0	0	0	0	0
A clinical evaluation of pulse oximetry during thoracic surgery.	Desiderio DP et al.	1990	cohorte prospective	exclusion	Aucun outcome clinique mesuré	0	0	0	0	0	0	0	0
Accuracy of pulse oximetry in the detection of hypoxia in liver transplant candidates.	Mohammad Ali Ghayumi S et al.	2011	NA	exclusion	Pas disponible	0	0	0	0	0	0	0	0

## Sheet: PICO3-outcome3
Question PICO 3 : surveillance systématique par GDS
Critère de jugement 3 : Durée de ventilation mécanique
Etudes				Exclusion		Evaluation						Nombre de patients		Effet		Commentaires/conclusion
Titre	Auteurs	Année publication	Type	Décision	Raison	Risque de biais	Incohérence	Données indirectes	Imprécision	Biais de publication	Qualité globale	Intervention	Contrôle	Relatif (95% CI)	Absolu (95% CI)
A panel summary: Monitoring of oxygen.	Neil SG et al.	1987	abstract	exclusion	Aucun outcome clinique mesuré	0	0	0	0	0	0	0	0
Transcutaneous oxygen monitoring of emergency department patients.	Waxman K et al.	1983	cohorte prospective	exclusion	Aucun outcome clinique mesuré	0	0	0	0	0	0	0	0
Reevaluation of the utilization of arterial blood gas analysis in the Intensive Care Unit: effects on patient safety and patient outcome.	Blum FE et al.	2015	avant-après	inclusion	NA	-1	0	0	0	-1	very low	141 après	159 avant		réduction de 1 jour de VM en médiane dans le groupe ayant moins de GDS	Durée de VM : 6+/-4,7 versus 5+/-4,7
Study of Oxygen Saturation by Pulse Oximetry and Arterial Blood Gas in ICU Patients: A Descriptive Cross-sectional Study.	Rauniyar N et al.	2020	cohorte prospective	exclusion	Aucun outcome clinique mesuré	0	0	0	0	0	0	0	0
Performance of popular pulse oximeters compared with simultaneous arterial oxygen saturation or clinical-grade pulse oximetry: a cross-sectional validation study in intensive care patients.	Harskamp RE et al.	2021	cohorte prospective	exclusion	Aucun outcome clinique mesuré	0	0	0	0	0	0	0	0
An Educational Intervention Optimizes the Use of Arterial Blood Gas Determinations Across ICUs From Different Specialties: A Quality-Improvement Study.	Martinez-Balzano CD et al.	2017	avant-après	inclusion	NA	-1	0	0	0	0	very low	NA	NA		Diff absolue = 0, NS	3,2 jours de VM en médiane avant et après introduction des recommandations
A two centre observational study of simultaneous pulse oximetry and arterial oxygen saturation recordings in intensive care unit patients.	Ebmeier SJ et al.	2018	cohorte prospective	exclusion	Aucun outcome clinique mesuré	0	0	0	0	0	0	0	0
Do changes in pulse oximeter oxygen saturation predict equivalent changes in arterial oxygen saturation?	Perkins GD et al.	2003	cohorte prospective	exclusion	Aucun outcome clinique mesuré	0	0	0	0	0	0	0	0
Meta-analysis of arterial oxygen saturation monitoring by pulse oximetry in adults.	Jensen LA et al.	1998	meta-analyse	exclusion	Aucun outcome clinique mesuré	0	0	0	0	0	0	0	0
Randomized evaluation of pulse oximetry in 20,802 patients: I. Design, demography, pulse oximetry failure rate, and overall complication rate.	Moller JT et al.	1993	RCT	exclusion	Pas de bras "GDS"	0	0	0	0	0	0	0	0
Pulse oximetry in methaemoglobinaemia. Failure to detect low oxygen saturation.	Rieder HU et al.	1989	case report	exclusion	Case report	0	0	0	0	0	0	0	0
Racial bias and reproducibility in pulse oximetry among medical and surgical inpatients in general care in the Veterans Health Administration 2013-19: multicenter, retrospective cohort study.	Valbuena VSM et al.	2022	cohorte retrospective	exclusion	Aucun outcome clinique mesuré	0	0	0	0	0	0	0	0
The accuracy of pulse oximetry in emergency department patients with severe sepsis and septic shock: a retrospective cohort study.	Wilson BJ et al.	2010	cohorte retrospective	exclusion	Aucun outcome clinique mesuré	0	0	0	0	0	0	0	0
Relying on pulse oximetry to avoid hypoxaemia and hyperoxia: A multicentre prospective cohort study in patients with circulatory failure.	Boulain T et al.	2023	cohorte prospective	exclusion	Aucun outcome clinique mesuré	0	0	0	0	0	0	0	0
Agreement between pulse oximetry and arterial oxygen saturation measurement in critical care patients during COVID-19: a cross-sectional study.	James A et al.	2023	cohorte prospective	exclusion	Aucun outcome clinique mesuré	0	0	0	0	0	0	0	0
Working accuracy of pulse oximetry in COVID-19 patients stepping down from intensive care: a clinical evaluation.	Philip KEJ et al.	2020	cohorte retrospective	exclusion	Aucun outcome clinique mesuré	0	0	0	0	0	0	0	0
Pulse oximetry in the accident and emergency department.	Holburn CJ et al.	1989	revue	exclusion	Revue	0	0	0	0	0	0	0	0
The ability of pulse oximetry to screen for hypoxemia and hypercapnia in patients breathing room air.	Witting MD et al.	2001	cohorte retrospective	exclusion	Aucun outcome clinique mesuré	0	0	0	0	0	0	0	0
An evaluation of pulse oximetry in prehospital care.	Aughey K et al.	1991	cohorte prospective	exclusion	Aucun outcome clinique mesuré	0	0	0	0	0	0	0	0
Impact of portable pulse oximetry on arterial blood gas test ordering in an urban emergency department.	Kellerman AL et al.	1990	avant-après	exclusion	Aucun outcome clinique mesuré	0	0	0	0	0	0	0	0
Effect of skin pigmentation on pulse oximetry accuracy in the emergency department.	Adler JN et al.	1998	cohorte prospective	exclusion	Aucun outcome clinique mesuré	0	0	0	0	0	0	0	0
Evaluation of pulse oximetry in sickle cell anemia patients presenting to the emergency department in acute vasoocclusive crisis.	Comber JT et al.	1995	cohorte prospective	exclusion	Aucun outcome clinique mesuré	0	0	0	0	0	0	0	0
Accuracy of pulse oximetry in the intensive care unit.	Van de Louw A et al.	2014	cohorte prospective	exclusion	Aucun outcome clinique mesuré	0	0	0	0	0	0	0	0
Arterial blood gas and pulse oximetry in initial management of patients with community-acquired pneumonia.	Levin KP et al.	2001	cohorte prospective	exclusion	Aucun outcome clinique mesuré	0	0	0	0	0	0	0	0
Analysis of Discrepancies Between Pulse Oximetry and Arterial Oxygen Saturation Measurements by Race and Ethnicity and Association With Organ Dysfunction and Mortality.	Wong AI et al.	2021	cohorte retrospective	inclusion	NA	0	0	0	0	0	low	Hypoxémie occulte n = 1789	Pas d'hypoxémie occulte n = 24243			Pas de comparaison de la durée de ventilation mécanique
Differential pulse oximetry readings between ethnic groups and delayed transfer to intensive care units.	Crooks CJ et al.	2023	cohorte retrospective	exclusion	Aucun outcome clinique mesuré	0	0	0	0	0	0	0	0
Impact of COVID-19 on the association between pulse oximetry and arterial oxygenation in patients with acute respiratory distress syndrome.	Nguyen LS et al.	2022	cohorte prospective	exclusion	Pas de bras "GDS"	0	0	0	0	0	0	0	0
Variability of arterial blood gas values in stable patients in the ICU.	Thorson SH et al.	1983	cohorte prospective	exclusion	Aucun outcome clinique mesuré	0	0	0	0	0	0	0	0
Monitoring oxygen therapy. Is it worth the cost?	Zibrak JD	1986	edito	exclusion	Edito	0	0	0	0	0	0	0	0
ABGs and arterial lines: the relationship to unnecessarily drawn arterial blood gas samples.	Muakkassa FF et al.	1990	NA	exclusion	Pas disponible	0	0	0	0	0	0	0	0
[The role of O2 saturation monitoring in patients in critical intensive care].	Vignali G et al.	1990	NA	exclusion	Article en italien	0	0	0	0	0	0	0	0
Practice guideline for arterial blood gas measurement in the intensive care unit decreases numbers and increases appropriateness of tests.	Pilon CS et al.	1997	NA	exclusion	Pas disponible	0	0	0	0	0	0	0	0
Variability of arterial blood gas values over time in stable medical ICU patients.	Sasse SA et al.	1994	cohorte prospective	exclusion	Aucun outcome clinique mesuré	0	0	0	0	0	0	0	0
Forehead pulse oximetry compared with finger pulse oximetry and arterial blood gas measurement.	Cheng EY et al.	1988	cohorte prospective	exclusion	Aucun outcome clinique mesuré	0	0	0	0	0	0	0	0
Peripheral Oxygen Saturation Facilitates Assessment of Respiratory Dysfunction in the Sequential Organ Failure Assessment Score With Implications for the Sepsis-3 Criteria.	Valik JK et al.	2022	NA	exclusion	Pas disponible	0	0	0	0	0	0	0	0
Does implementing pulse oximetry in a critical care unit result in substantial arterial blood gas savings?	Inman KJ et al.	1993	avant-après	exclusion	Aucun outcome clinique mesuré	0	0	0	0	0	0	0	0
Pulse oximetry in the postoperative care of cardiac surgical patients. A randomized controlled trail.	Bierman MI et al.	1991	RCT	inclusion	NA	-1	0	0	-1	0	very low	20	15		36,7 versus 27h de VM, NS
Accuracy of pulse oximetry during hypoxemia.	Thrush D et al.	1994	cohorte prospective	exclusion	Aucun outcome clinique mesuré	0	0	0	0	0	0	0	0
Supplemental oxygen impairs detection of hypoventilation by pulse oximetry.	Fu ES et al.	2004	RCT	exclusion	Aucun outcome clinique mesuré	0	0	0	0	0	0	0	0
A clinical evaluation of pulse oximetry during thoracic surgery.	Desiderio DP et al.	1990	cohorte prospective	exclusion	Aucun outcome clinique mesuré	0	0	0	0	0	0	0	0
Accuracy of pulse oximetry in the detection of hypoxia in liver transplant candidates.	Mohammad Ali Ghayumi S et al.	2011	NA	exclusion	Pas disponible	0	0	0	0	0	0	0	0

## Sheet: PICO3-outcome4
Question PICO 3 : surveillance systématique par GDS
Critère de jugement 4 : durée de séjour
Etudes				Exclusion		Evaluation						Nombre de patients		Effet		Commentaires/conclusion
Titre	Auteurs	Année publication	Type	Décision	Raison	Risque de biais	Incohérence	Données indirectes	Imprécision	Biais de publication	Qualité globale	Intervention	Contrôle	Relatif (95% CI)	Absolu (95% CI)
A panel summary: Monitoring of oxygen.	Neil SG et al.	1987	abstract	exclusion	Aucun outcome clinique mesuré	0	0	0	0	0	0	0	0
Transcutaneous oxygen monitoring of emergency department patients.	Waxman K et al.	1983	cohorte prospective	exclusion	Aucun outcome clinique mesuré	0	0	0	0	0	0	0	0
Reevaluation of the utilization of arterial blood gas analysis in the Intensive Care Unit: effects on patient safety and patient outcome.	Blum FE et al.	2015	avant-après	inclusion	NA	-1	0	0	0	0	very low	141 après	159 avant		réduction de 1 jour de la durée de séjour en médiane dans le groupe ayant moins de GDS	Durée de séjour : 6+/-4,7 versus 5+/-4,7
Study of Oxygen Saturation by Pulse Oximetry and Arterial Blood Gas in ICU Patients: A Descriptive Cross-sectional Study.	Rauniyar N et al.	2020	cohorte prospective	exclusion	Aucun outcome clinique mesuré	0	0	0	0	0	0	0	0
Performance of popular pulse oximeters compared with simultaneous arterial oxygen saturation or clinical-grade pulse oximetry: a cross-sectional validation study in intensive care patients.	Harskamp RE et al.	2021	cohorte prospective	exclusion	Aucun outcome clinique mesuré	0	0	0	0	0	0	0	0
An Educational Intervention Optimizes the Use of Arterial Blood Gas Determinations Across ICUs From Different Specialties: A Quality-Improvement Study.	Martinez-Balzano CD et al.	2017	avant-après	inclusion	NA	-1	0	0	0	0	very low	NA	NA		Diff absolue = 0, NS	Durée de séjour identique en médiane = 4,2 jours avant et après l'introduction des recommandations
A two centre observational study of simultaneous pulse oximetry and arterial oxygen saturation recordings in intensive care unit patients.	Ebmeier SJ et al.	2018	cohorte prospective	exclusion	Aucun outcome clinique mesuré	0	0	0	0	0	0	0	0
Do changes in pulse oximeter oxygen saturation predict equivalent changes in arterial oxygen saturation?	Perkins GD et al.	2003	cohorte prospective	exclusion	Aucun outcome clinique mesuré	0	0	0	0	0	0	0	0
Meta-analysis of arterial oxygen saturation monitoring by pulse oximetry in adults.	Jensen LA et al.	1998	meta-analyse	exclusion	Aucun outcome clinique mesuré	0	0	0	0	0	0	0	0
Randomized evaluation of pulse oximetry in 20,802 patients: I. Design, demography, pulse oximetry failure rate, and overall complication rate.	Moller JT et al.	1993	RCT	exclusion	Pas de bras "GDS"	0	0	0	0	0	0	0	0
Pulse oximetry in methaemoglobinaemia. Failure to detect low oxygen saturation.	Rieder HU et al.	1989	case report	exclusion	Case report	0	0	0	0	0	0	0	0
Racial bias and reproducibility in pulse oximetry among medical and surgical inpatients in general care in the Veterans Health Administration 2013-19: multicenter, retrospective cohort study.	Valbuena VSM et al.	2022	cohorte retrospective	exclusion	Aucun outcome clinique mesuré	0	0	0	0	0	0	0	0
The accuracy of pulse oximetry in emergency department patients with severe sepsis and septic shock: a retrospective cohort study.	Wilson BJ et al.	2010	cohorte retrospective	exclusion	Aucun outcome clinique mesuré	0	0	0	0	0	0	0	0
Relying on pulse oximetry to avoid hypoxaemia and hyperoxia: A multicentre prospective cohort study in patients with circulatory failure.	Boulain T et al.	2023	cohorte prospective	exclusion	Aucun outcome clinique mesuré	0	0	0	0	0	0	0	0
Agreement between pulse oximetry and arterial oxygen saturation measurement in critical care patients during COVID-19: a cross-sectional study.	James A et al.	2023	cohorte prospective	exclusion	Aucun outcome clinique mesuré	0	0	0	0	0	0	0	0
Working accuracy of pulse oximetry in COVID-19 patients stepping down from intensive care: a clinical evaluation.	Philip KEJ et al.	2020	cohorte retrospective	exclusion	Aucun outcome clinique mesuré	0	0	0	0	0	0	0	0
Pulse oximetry in the accident and emergency department.	Holburn CJ et al.	1989	revue	exclusion	Revue	0	0	0	0	0	0	0	0
The ability of pulse oximetry to screen for hypoxemia and hypercapnia in patients breathing room air.	Witting MD et al.	2001	cohorte retrospective	exclusion	Aucun outcome clinique mesuré	0	0	0	0	0	0	0	0
An evaluation of pulse oximetry in prehospital care.	Aughey K et al.	1991	cohorte prospective	exclusion	Aucun outcome clinique mesuré	0	0	0	0	0	0	0	0
Impact of portable pulse oximetry on arterial blood gas test ordering in an urban emergency department.	Kellerman AL et al.	1990	avant-après	exclusion	Aucun outcome clinique mesuré	0	0	0	0	0	0	0	0
Effect of skin pigmentation on pulse oximetry accuracy in the emergency department.	Adler JN et al.	1998	cohorte prospective	exclusion	Aucun outcome clinique mesuré	0	0	0	0	0	0	0	0
Evaluation of pulse oximetry in sickle cell anemia patients presenting to the emergency department in acute vasoocclusive crisis.	Comber JT et al.	1995	cohorte prospective	exclusion	Aucun outcome clinique mesuré	0	0	0	0	0	0	0	0
Accuracy of pulse oximetry in the intensive care unit.	Van de Louw A et al.	2014	cohorte prospective	exclusion	Aucun outcome clinique mesuré	0	0	0	0	0	0	0	0
Arterial blood gas and pulse oximetry in initial management of patients with community-acquired pneumonia.	Levin KP et al.	2001	cohorte prospective	exclusion	Aucun outcome clinique mesuré	0	0	0	0	0	0	0	0
Analysis of Discrepancies Between Pulse Oximetry and Arterial Oxygen Saturation Measurements by Race and Ethnicity and Association With Organ Dysfunction and Mortality.	Wong AI et al.	2021	cohorte retrospective	inclusion	NA	0	0	0	0	0	low	Hypoxémie occulte n = 1789	Pas d'hypoxémie occulte n = 24243		Réduction de 3j d'hospitalisation chez les patients avec une hypoxémie occulte	Durée de séjour plus faible chez les patients avec une hypoxémie occulte (13,5j versus 16,5j)
Differential pulse oximetry readings between ethnic groups and delayed transfer to intensive care units.	Crooks CJ et al.	2023	cohorte retrospective	exclusion	Aucun outcome clinique mesuré	0	0	0	0	0	0	0	0
Impact of COVID-19 on the association between pulse oximetry and arterial oxygenation in patients with acute respiratory distress syndrome.	Nguyen LS et al.	2022	cohorte prospective	exclusion	Pas de bras "GDS"	0	0	0	0	0	0	0	0
Variability of arterial blood gas values in stable patients in the ICU.	Thorson SH et al.	1983	cohorte prospective	exclusion	Aucun outcome clinique mesuré	0	0	0	0	0	0	0	0
Monitoring oxygen therapy. Is it worth the cost?	Zibrak JD	1986	edito	exclusion	Edito	0	0	0	0	0	0	0	0
ABGs and arterial lines: the relationship to unnecessarily drawn arterial blood gas samples.	Muakkassa FF et al.	1990	NA	exclusion	Pas disponible	0	0	0	0	0	0	0	0
[The role of O2 saturation monitoring in patients in critical intensive care].	Vignali G et al.	1990	NA	exclusion	Article en italien	0	0	0	0	0	0	0	0
Practice guideline for arterial blood gas measurement in the intensive care unit decreases numbers and increases appropriateness of tests.	Pilon CS et al.	1997	NA	exclusion	Pas disponible	0	0	0	0	0	0	0	0
Variability of arterial blood gas values over time in stable medical ICU patients.	Sasse SA et al.	1994	cohorte prospective	exclusion	Aucun outcome clinique mesuré	0	0	0	0	0	0	0	0
Forehead pulse oximetry compared with finger pulse oximetry and arterial blood gas measurement.	Cheng EY et al.	1988	cohorte prospective	exclusion	Aucun outcome clinique mesuré	0	0	0	0	0	0	0	0
Peripheral Oxygen Saturation Facilitates Assessment of Respiratory Dysfunction in the Sequential Organ Failure Assessment Score With Implications for the Sepsis-3 Criteria.	Valik JK et al.	2022	NA	exclusion	Pas disponible	0	0	0	0	0	0	0	0
Does implementing pulse oximetry in a critical care unit result in substantial arterial blood gas savings?	Inman KJ et al.	1993	avant-après	exclusion	Aucun outcome clinique mesuré	0	0	0	0	0	0	0	0
Pulse oximetry in the postoperative care of cardiac surgical patients. A randomized controlled trail.	Bierman MI et al.	1991	RCT	inclusion	NA	-1	0	0	-1	0	very low	20	15		70,6 versus 65,5h, NS
Accuracy of pulse oximetry during hypoxemia.	Thrush D et al.	1994	cohorte prospective	exclusion	Aucun outcome clinique mesuré	0	0	0	0	0	0	0	0
Supplemental oxygen impairs detection of hypoventilation by pulse oximetry.	Fu ES et al.	2004	RCT	exclusion	Aucun outcome clinique mesuré	0	0	0	0	0	0	0	0
A clinical evaluation of pulse oximetry during thoracic surgery.	Desiderio DP et al.	1990	cohorte prospective	exclusion	Aucun outcome clinique mesuré	0	0	0	0	0	0	0	0
Accuracy of pulse oximetry in the detection of hypoxia in liver transplant candidates.	Mohammad Ali Ghayumi S et al.	2011	NA	exclusion	Pas disponible	0	0	0	0	0	0	0	0

## Sheet: PICO3-outcome5
Question PICO 3 : surveillance systématique par GDS
Critère de jugement 5 : confort
Etudes				Exclusion		Evaluation						Nombre de patients		Effet		Commentaires/conclusion
Titre	Auteurs	Année publication	Type	Décision	Raison	Risque de biais	Incohérence	Données indirectes	Imprécision	Biais de publication	Qualité globale	Intervention	Contrôle	Relatif (95% CI)	Absolu (95% CI)
A panel summary: Monitoring of oxygen.	Neil SG et al.	1987	abstract	exclusion	Aucun outcome clinique mesuré	0	0	0	0	0	0	0	0
Transcutaneous oxygen monitoring of emergency department patients.	Waxman K et al.	1983	cohorte prospective	exclusion	Aucun outcome clinique mesuré	0	0	0	0	0	0	0	0
Reevaluation of the utilization of arterial blood gas analysis in the Intensive Care Unit: effects on patient safety and patient outcome.	Blum FE et al.	2015	avant-après	inclusion	NA	-1	0	0	0	0	very low	141 après	159 avant			Pas d'évaluation du confort
Study of Oxygen Saturation by Pulse Oximetry and Arterial Blood Gas in ICU Patients: A Descriptive Cross-sectional Study.	Rauniyar N et al.	2020	cohorte prospective	exclusion	Aucun outcome clinique mesuré	0	0	0	0	0	0	0	0
Performance of popular pulse oximeters compared with simultaneous arterial oxygen saturation or clinical-grade pulse oximetry: a cross-sectional validation study in intensive care patients.	Harskamp RE et al.	2021	cohorte prospective	exclusion	Aucun outcome clinique mesuré	0	0	0	0	0	0	0	0
An Educational Intervention Optimizes the Use of Arterial Blood Gas Determinations Across ICUs From Different Specialties: A Quality-Improvement Study.	Martinez-Balzano CD et al.	2017	avant-après	inclusion	NA	-1	0	0	0	0	very low	NA	NA			Pas d'évaluation du confort
A two centre observational study of simultaneous pulse oximetry and arterial oxygen saturation recordings in intensive care unit patients.	Ebmeier SJ et al.	2018	cohorte prospective	exclusion	Aucun outcome clinique mesuré	0	0	0	0	0	0	0	0
Do changes in pulse oximeter oxygen saturation predict equivalent changes in arterial oxygen saturation?	Perkins GD et al.	2003	cohorte prospective	exclusion	Aucun outcome clinique mesuré	0	0	0	0	0	0	0	0
Meta-analysis of arterial oxygen saturation monitoring by pulse oximetry in adults.	Jensen LA et al.	1998	meta-analyse	exclusion	Aucun outcome clinique mesuré	0	0	0	0	0	0	0	0
Randomized evaluation of pulse oximetry in 20,802 patients: I. Design, demography, pulse oximetry failure rate, and overall complication rate.	Moller JT et al.	1993	RCT	exclusion	Pas de bras "GDS"	0	0	0	0	0	0	0	0
Pulse oximetry in methaemoglobinaemia. Failure to detect low oxygen saturation.	Rieder HU et al.	1989	case report	exclusion	Case report	0	0	0	0	0	0	0	0
Racial bias and reproducibility in pulse oximetry among medical and surgical inpatients in general care in the Veterans Health Administration 2013-19: multicenter, retrospective cohort study.	Valbuena VSM et al.	2022	cohorte retrospective	exclusion	Aucun outcome clinique mesuré	0	0	0	0	0	0	0	0
The accuracy of pulse oximetry in emergency department patients with severe sepsis and septic shock: a retrospective cohort study.	Wilson BJ et al.	2010	cohorte retrospective	exclusion	Aucun outcome clinique mesuré	0	0	0	0	0	0	0	0
Relying on pulse oximetry to avoid hypoxaemia and hyperoxia: A multicentre prospective cohort study in patients with circulatory failure.	Boulain T et al.	2023	cohorte prospective	exclusion	Aucun outcome clinique mesuré	0	0	0	0	0	0	0	0
Agreement between pulse oximetry and arterial oxygen saturation measurement in critical care patients during COVID-19: a cross-sectional study.	James A et al.	2023	cohorte prospective	exclusion	Aucun outcome clinique mesuré	0	0	0	0	0	0	0	0
Working accuracy of pulse oximetry in COVID-19 patients stepping down from intensive care: a clinical evaluation.	Philip KEJ et al.	2020	cohorte retrospective	exclusion	Aucun outcome clinique mesuré	0	0	0	0	0	0	0	0
Pulse oximetry in the accident and emergency department.	Holburn CJ et al.	1989	revue	exclusion	Revue	0	0	0	0	0	0	0	0
The ability of pulse oximetry to screen for hypoxemia and hypercapnia in patients breathing room air.	Witting MD et al.	2001	cohorte retrospective	exclusion	Aucun outcome clinique mesuré	0	0	0	0	0	0	0	0
An evaluation of pulse oximetry in prehospital care.	Aughey K et al.	1991	cohorte prospective	exclusion	Aucun outcome clinique mesuré	0	0	0	0	0	0	0	0
Impact of portable pulse oximetry on arterial blood gas test ordering in an urban emergency department.	Kellerman AL et al.	1990	avant-après	exclusion	Aucun outcome clinique mesuré	0	0	0	0	0	0	0	0
Effect of skin pigmentation on pulse oximetry accuracy in the emergency department.	Adler JN et al.	1998	cohorte prospective	exclusion	Aucun outcome clinique mesuré	0	0	0	0	0	0	0	0
Evaluation of pulse oximetry in sickle cell anemia patients presenting to the emergency department in acute vasoocclusive crisis.	Comber JT et al.	1995	cohorte prospective	exclusion	Aucun outcome clinique mesuré	0	0	0	0	0	0	0	0
Accuracy of pulse oximetry in the intensive care unit.	Van de Louw A et al.	2014	cohorte prospective	exclusion	Aucun outcome clinique mesuré	0	0	0	0	0	0	0	0
Arterial blood gas and pulse oximetry in initial management of patients with community-acquired pneumonia.	Levin KP et al.	2001	cohorte prospective	exclusion	Aucun outcome clinique mesuré	0	0	0	0	0	0	0	0
Analysis of Discrepancies Between Pulse Oximetry and Arterial Oxygen Saturation Measurements by Race and Ethnicity and Association With Organ Dysfunction and Mortality.	Wong AI et al.	2021	cohorte retrospective	inclusion	NA	0	0	0	0	0	low	Hypoxémie occulte n = 1789	Pas d'hypoxémie occulte n = 24243			Pas d'évaluation du confort (tous les patients ont un GDS)
Differential pulse oximetry readings between ethnic groups and delayed transfer to intensive care units.	Crooks CJ et al.	2023	cohorte retrospective	exclusion	Aucun outcome clinique mesuré	0	0	0	0	0	0	0	0
Impact of COVID-19 on the association between pulse oximetry and arterial oxygenation in patients with acute respiratory distress syndrome.	Nguyen LS et al.	2022	cohorte prospective	exclusion	Pas de bras "GDS"	0	0	0	0	0	0	0	0
Variability of arterial blood gas values in stable patients in the ICU.	Thorson SH et al.	1983	cohorte prospective	exclusion	Aucun outcome clinique mesuré	0	0	0	0	0	0	0	0
Monitoring oxygen therapy. Is it worth the cost?	Zibrak JD	1986	edito	exclusion	Edito	0	0	0	0	0	0	0	0
ABGs and arterial lines: the relationship to unnecessarily drawn arterial blood gas samples.	Muakkassa FF et al.	1990	NA	exclusion	Pas disponible	0	0	0	0	0	0	0	0
[The role of O2 saturation monitoring in patients in critical intensive care].	Vignali G et al.	1990	NA	exclusion	Article en italien	0	0	0	0	0	0	0	0
Practice guideline for arterial blood gas measurement in the intensive care unit decreases numbers and increases appropriateness of tests.	Pilon CS et al.	1997	NA	exclusion	Pas disponible	0	0	0	0	0	0	0	0
Variability of arterial blood gas values over time in stable medical ICU patients.	Sasse SA et al.	1994	cohorte prospective	exclusion	Aucun outcome clinique mesuré	0	0	0	0	0	0	0	0
Forehead pulse oximetry compared with finger pulse oximetry and arterial blood gas measurement.	Cheng EY et al.	1988	cohorte prospective	exclusion	Aucun outcome clinique mesuré	0	0	0	0	0	0	0	0
Peripheral Oxygen Saturation Facilitates Assessment of Respiratory Dysfunction in the Sequential Organ Failure Assessment Score With Implications for the Sepsis-3 Criteria.	Valik JK et al.	2022	NA	exclusion	Pas disponible	0	0	0	0	0	0	0	0
Does implementing pulse oximetry in a critical care unit result in substantial arterial blood gas savings?	Inman KJ et al.	1993	avant-après	exclusion	Aucun outcome clinique mesuré	0	0	0	0	0	0	0	0
Pulse oximetry in the postoperative care of cardiac surgical patients. A randomized controlled trail.	Bierman MI et al.	1991	RCT	inclusion	NA	-1	0	0	-1	0	very low	20	15			Pas d'évaluation du confort
Accuracy of pulse oximetry during hypoxemia.	Thrush D et al.	1994	cohorte prospective	exclusion	Aucun outcome clinique mesuré	0	0	0	0	0	0	0	0
Supplemental oxygen impairs detection of hypoventilation by pulse oximetry.	Fu ES et al.	2004	RCT	exclusion	Aucun outcome clinique mesuré	0	0	0	0	0	0	0	0
A clinical evaluation of pulse oximetry during thoracic surgery.	Desiderio DP et al.	1990	cohorte prospective	exclusion	Aucun outcome clinique mesuré	0	0	0	0	0	0	0	0
Accuracy of pulse oximetry in the detection of hypoxia in liver transplant candidates.	Mohammad Ali Ghayumi S et al.	2011	NA	exclusion	Pas disponible	0	0	0	0	0	0	0	0
