# Supplementary material for: Oxygen therapy in acute hypoxemic respiratory failure: guidelines from the SRLF-SFMU consensus conference
Source: Ann Intensive Care. 2024 Sep 5;14:140. doi: 10.1186/s13613-024-01367-2 (PMC11377397; doi:10.1186/s13613-024-01367-2)
Supplement: Supplementary file 2 — Supplementary material 2. [file 13613_2024_1367_MOESM2_ESM.zip › GRADE PICO4.xlsx]

## Sheet: PICO4-outcome1
Question PICO 4 : monitorage invasif vs. non invasif
Critère de jugement 1 : Mortalité
Etudes						Evaluation						Nombre de patients		Effet		Commentaires/conclusion
Titre	Auteurs	Année publication	Type	Décision	Raison	Risque de biais	Incohérence	Données indirectes	Imprécision	Biais de publication	Qualité globale	Intervention	Contrôle	Relatif (95% CI)	Absolu (95% CI)
Arterial line in prehospital emergency settings - A feasibility study in four physician-staffed emergency medical systems.	Wildner G and Pauker N and Archan S and Gemes G and Rigaud M and Pocivalnik M and Prause G	2011	cohorte prospective	inclusion	NA	-1	0	0	0	0	very low	137				Etude menee sur des prises en charges prehospitaliere differemment equipees, avec mise en place ou non dune voie arterielle avec gaz du sang ou non. Modif de la prise en charge dans 51.3% des patients (administration de drogues, amines, modif de la ventilation)
Inadequacy of Pulse Oximetry in the Catheterization Laboratory. An Exploratory Study Monitoring Respiratory Status Using Arterial Blood Gases during Cardiac Catheterization with Conscious Sedation.	Fanari Z and Mohammed AA and Bathina JD and Hodges DT and Doorey K and Gagliano N and Garratt KN and Weintraub WS and Doorey AJ	2019	cohorte prospective monocentrique	inclusion	NA	-1	0	0	-1	0	very low	18				Objectif : determiner les effets d'une sédation sur la ventilation en mesurant les gaz du sang. 22% d'hypoxie seule après sédation et surtout 56% d'hypercapnie et acidose chez les patients mis sous O2 avec une surveillance seule de la SaO2. --> interet de la capno
Disparities in Hypoxemia Detection by Pulse Oximetry Across Self-Identified Racial Groups and Associations With Clinical Outcomes.	Henry NR and Hanson AC and Schulte PJ and Warner NS and Manento MN and Weister TJ and Warner MA	2022	cohorte prospective multicentrique	inclusion	NA	-1	0	0	0	0	low	128285 mesures sur 26603 patients		OR 2,96 (1,2;7,28) p0,019 pour les patients chirurgicaux et 1,36 (0,03;1;1,80) p0,033 chez les patients de réanimation		Etude évaluant les différences de SpO2 entre les groupes ethniques (afro, asiat, amérindien et blanc) avec mesures à intervalle fixe de la SaO2 par gazométrie.Limitation pas de validité externe car 24000 blancs.
Superiority of continuous intra-arterial blood gas monitoring over pulse oximetry in patients with acute respiratory failure.	Bohrer H and Schmidt H and Amann R and Bottiger BW	1994	etude de cas	inclusion	NA	-2	0	0	-1	0	very low					Met en avant l'intérêt de la surveillance gazométrique à l'instar de l'oxmétrie de pouls
Association between arterial catheter use and hospital mortality in intensive care units.	Gershengorn HB and Wunsch H and Scales DC and Zarychanski R and Rubenfeld G and Garland A	2014	cohorte prospective multicentrique	inclusion	NA	-1	0	0	0	0	low	60975 appareillé en 13603 paires		0,98 (0,93-1,03)		l'objectif de l'étude est de déterminer s'il existe une association entre l'utilisation d'un cathéter artériel et la mortalité chez des patients sous ventilation mécanique. Biais : patients décédés dans les 24h de l'admission exclus. On ne retrouve pas d'association entre l'utilisation du KT et la mortalité hospitaliere chez les patients sous ventilation mécanique
Continuous intra-arterial oximetry, pulse oximetry, and co-oximetry during cardiac surgery.	Haessler R and Brandl F and Zeller M and Briegel J and Peter K	1992	cohorte prospective monocentrique	inclusion	NA	-1	0	0	0	0	very low	8 patients, 162 mesures				Objectif de l'étude était de mesurer la SpO2 et SaO2 en fonction de paramètres hémodynamiques avant apres et pendant réanimation cardio pulmonaire. En intra artériel, 100% de valeur quelque soit les circonstances. En oxymétrie de pouls, 84% de réponses (R0,75 p<0,001) avant et après réanimation cardio pulmonaire; 59% (R0,59 p<0,01) pendant la réanimation cardio pulmonaire

## Sheet: PICO4-outcome2
Question PICO 4 : monitorage invasif vs. non invasif
Critère de jugement 2 : Intubation
Etudes				Exclusion		Evaluation						Nombre de patients		Effet		Commentaires/conclusion
Titre	Auteurs	Année publication	Type	Décision	Raison	Risque de biais	Incohérence	Données indirectes	Imprécision	Biais de publication	Qualité globale	Intervention	Contrôle	Relatif (95% CI)	Absolu (95% CI)
Arterial line in prehospital emergency settings - A feasibility study in four physician-staffed emergency medical systems.	Wildner G and Pauker N and Archan S and Gemes G and Rigaud M and Pocivalnik M and Prause G	2011	cohorte prospective	inclusion	NA	-1	0	0	0	0	very low	137				non évaluée
Inadequacy of Pulse Oximetry in the Catheterization Laboratory. An Exploratory Study Monitoring Respiratory Status Using Arterial Blood Gases during Cardiac Catheterization with Conscious Sedation.	Fanari Z and Mohammed AA and Bathina JD and Hodges DT and Doorey K and Gagliano N and Garratt KN and Weintraub WS and Doorey AJ	2019	cohorte prospective monocentrique	inclusion	NA	-1	0	0	-1	0	very low	18				non évaluée
Disparities in Hypoxemia Detection by Pulse Oximetry Across Self-Identified Racial Groups and Associations With Clinical Outcomes.	Henry NR and Hanson AC and Schulte PJ and Warner NS and Manento MN and Weister TJ and Warner MA	2022	cohorte prospective multicentrique	inclusion	NA	-1	0	0	0	0	low	128285 mesures sur 26603 patients				non évaluée
Superiority of continuous intra-arterial blood gas monitoring over pulse oximetry in patients with acute respiratory failure.	Bohrer H and Schmidt H and Amann R and Bottiger BW	1994	etude de cas	inclusion	NA	-2	0	0	-1	0	very low					non évaluée
Association between arterial catheter use and hospital mortality in intensive care units.	Gershengorn HB and Wunsch H and Scales DC and Zarychanski R and Rubenfeld G and Garland A	2014	cohorte prospective multicentrique	inclusion	NA	-1	0	0	0	0	low	60975 appareillé en 13603 paires				non évaluée
Continuous intra-arterial oximetry, pulse oximetry, and co-oximetry during cardiac surgery.	Haessler R and Brandl F and Zeller M and Briegel J and Peter K	1992	cohorte prospective	inclusion	NA	-1	0	0	0	0	very low	8 patients, 162 mesures				non évaluée

## Sheet: PICO4-outcome3
Question PICO 4 : monitorage invasif vs. non invasif
Critère de jugement 3 : Durée de ventilation mécanique
Etudes				Exclusion		Evaluation						Nombre de patients		Effet		Commentaires/conclusion
Titre	Auteurs	Année publication	Type	Décision	Raison	Risque de biais	Incohérence	Données indirectes	Imprécision	Biais de publication	Qualité globale	Intervention	Contrôle	Relatif (95% CI)	Absolu (95% CI)
Arterial line in prehospital emergency settings - A feasibility study in four physician-staffed emergency medical systems.	Wildner G and Pauker N and Archan S and Gemes G and Rigaud M and Pocivalnik M and Prause G	2011	cohorte prospective	inclusion	NA	-1	0	0	0	0	very low	137				Non évaluée
Inadequacy of Pulse Oximetry in the Catheterization Laboratory. An Exploratory Study Monitoring Respiratory Status Using Arterial Blood Gases during Cardiac Catheterization with Conscious Sedation.	Fanari Z and Mohammed AA and Bathina JD and Hodges DT and Doorey K and Gagliano N and Garratt KN and Weintraub WS and Doorey AJ	2019	cohorte prospective monocentrique	inclusion	NA	-1	0	0	-1	0	very low	18				Non évaluée
Disparities in Hypoxemia Detection by Pulse Oximetry Across Self-Identified Racial Groups and Associations With Clinical Outcomes.	Henry NR and Hanson AC and Schulte PJ and Warner NS and Manento MN and Weister TJ and Warner MA	2022	cohorte prospective multicentrique	inclusion	NA	-1	0	0	0	0	low	128285 mesures sur 26603 patients				non évaluée
Superiority of continuous intra-arterial blood gas monitoring over pulse oximetry in patients with acute respiratory failure.	Bohrer H and Schmidt H and Amann R and Bottiger BW	1994	etude de cas	inclusion	NA	-2	0	0	-1	0	very low					Non évaluée
Association between arterial catheter use and hospital mortality in intensive care units.	Gershengorn HB and Wunsch H and Scales DC and Zarychanski R and Rubenfeld G and Garland A	2014	cohorte prospective multicentrique	inclusion	NA	-1	0	0	0	0	low	60975 appareillé en 13603 paires				amélioration de la durée de VM mais non mesurée
Continuous intra-arterial oximetry, pulse oximetry, and co-oximetry during cardiac surgery.	Haessler R and Brandl F and Zeller M and Briegel J and Peter K	1992	cohorte prospective	inclusion	NA	-1	0	0	0	0	very low	8 patients, 162 mesures				Non évaluée

## Sheet: PICO4-outcome4
Question PICO 4 : monitorage invasif vs. non invasif
Critère de jugement 4 : durée de séjour
Etudes				Exclusion		Evaluation						Nombre de patients		Effet		Commentaires/conclusion
Titre	Auteurs	Année publication	Type	Décision	Raison	Risque de biais	Incohérence	Données indirectes	Imprécision	Biais de publication	Qualité globale	Intervention	Contrôle	Relatif (95% CI)	Absolu (95% CI)
Arterial line in prehospital emergency settings - A feasibility study in four physician-staffed emergency medical systems.	Wildner G and Pauker N and Archan S and Gemes G and Rigaud M and Pocivalnik M and Prause G	2011	cohorte prospective	inclusion	NA	-1	0	0	0	0	very low	137				non évaluée
Inadequacy of Pulse Oximetry in the Catheterization Laboratory. An Exploratory Study Monitoring Respiratory Status Using Arterial Blood Gases during Cardiac Catheterization with Conscious Sedation.	Fanari Z and Mohammed AA and Bathina JD and Hodges DT and Doorey K and Gagliano N and Garratt KN and Weintraub WS and Doorey AJ	2019	cohorte prospective monocentrique	inclusion	NA	-1	0	0	-1	0	very low	18				non évaluée
Disparities in Hypoxemia Detection by Pulse Oximetry Across Self-Identified Racial Groups and Associations With Clinical Outcomes.	Henry NR and Hanson AC and Schulte PJ and Warner NS and Manento MN and Weister TJ and Warner MA	2022	cohorte prospective multicentrique	inclusion	NA	-1	0	0	0	0	low	128285 mesures sur 26603 patients		durée de séjour -2,5 (-9;-1,2), p<0,001		diminution de la durée de séjour
Superiority of continuous intra-arterial blood gas monitoring over pulse oximetry in patients with acute respiratory failure.	Bohrer H and Schmidt H and Amann R and Bottiger BW	1994	etude de cas	inclusion	NA	-2	0	0	-1	0	very low					non évaluée
Association between arterial catheter use and hospital mortality in intensive care units.	Gershengorn HB and Wunsch H and Scales DC and Zarychanski R and Rubenfeld G and Garland A	2014	cohorte prospective multicentrique	inclusion	NA	-1	0	0	0	0	low	60975 appareillé en 13603 paires				diminution de la duree de sejour mais non mesurée
Continuous intra-arterial oximetry, pulse oximetry, and co-oximetry during cardiac surgery.	Haessler R and Brandl F and Zeller M and Briegel J and Peter K	1992	cohorte prospective	inclusion	NA	-1	0	0	0	0	very low	8 patients, 162 mesures				non évaluée

## Sheet: PICO4-outcome5
Question PICO 4 : monitorage invasif vs. non invasif
Critère de jugement 5 : confort
Etudes				Exclusion		Evaluation						Nombre de patients		Effet		Commentaires/conclusion
Titre	Auteurs	Année publication	Type	Décision	Raison	Risque de biais	Incohérence	Données indirectes	Imprécision	Biais de publication	Qualité globale	Intervention	Contrôle	Relatif (95% CI)	Absolu (95% CI)
Arterial line in prehospital emergency settings - A feasibility study in four physician-staffed emergency medical systems.	Wildner G and Pauker N and Archan S and Gemes G and Rigaud M and Pocivalnik M and Prause G	2011	cohorte prospective	inclusion	NA	-1	0	0	0	0	very low	137				non évalué
Inadequacy of Pulse Oximetry in the Catheterization Laboratory. An Exploratory Study Monitoring Respiratory Status Using Arterial Blood Gases during Cardiac Catheterization with Conscious Sedation.	Fanari Z and Mohammed AA and Bathina JD and Hodges DT and Doorey K and Gagliano N and Garratt KN and Weintraub WS and Doorey AJ	2019	cohorte prospective monocentrique	inclusion	NA	-1	0	0	-1	0	very low	18				non évalué
Disparities in Hypoxemia Detection by Pulse Oximetry Across Self-Identified Racial Groups and Associations With Clinical Outcomes.	Henry NR and Hanson AC and Schulte PJ and Warner NS and Manento MN and Weister TJ and Warner MA	2022	cohorte prospective multicentrique	inclusion	NA	-1	0	0	0	0	low	128285 mesures sur 26603 patients				non évalué
Superiority of continuous intra-arterial blood gas monitoring over pulse oximetry in patients with acute respiratory failure.	Bohrer H and Schmidt H and Amann R and Bottiger BW	1994	etude de cas	inclusion	NA	-2	0	0	-1	0	very low					non évalué
Association between arterial catheter use and hospital mortality in intensive care units.	Gershengorn HB and Wunsch H and Scales DC and Zarychanski R and Rubenfeld G and Garland A	2014	cohorte prospective multicentrique	inclusion	NA	-1	0	0	0	0	low	60975 appareillé en 13603 paires				non évalué
Continuous intra-arterial oximetry, pulse oximetry, and co-oximetry during cardiac surgery.	Haessler R and Brandl F and Zeller M and Briegel J and Peter K	1992	cohorte prospective	inclusion	NA	-1	0	0	0	0	very low	8 patients, 162 mesures				non évalué
