# Supplementary material for: Oxygen therapy in acute hypoxemic respiratory failure: guidelines from the SRLF-SFMU consensus conference
Source: Ann Intensive Care. 2024 Sep 5;14:140. doi: 10.1186/s13613-024-01367-2 (PMC11377397; doi:10.1186/s13613-024-01367-2)
Supplement: Supplementary file 2 — Supplementary material 2. [file 13613_2024_1367_MOESM2_ESM.zip › GRADE_PICO5.xlsx]

## Sheet: Feuil1
Qualité de publication									Nombre de patients		Précision Outcome	Effets
Nom étude	Auteur	Année	Type étude	Risque de biais	Incohérence	Données indirectes	Imprécision	Biais de publication				OR	Qualité	Importance
Mortalité
Comparison of BPAP S/T and Average Volume-Assured Pressure Support Modes for Hypercapnic Respiratory Failure in the Emergency Department: A Randomized Controlled Trial	Nurfer Zehra Gören	2021	RCT	ouvert	non	non	non	non	33 BPAP / ST	47 AVAPS	Mortalité hospitalière	0.24 (0.01-5.79)	modérée	modérée
Randomized clinical trial comparing helmet continuous positive airway pressure (hCPAP) to facemask continuous positive airway pressure (fCPAP) for the treatment of acute respiratory failure in the emergency department	Osam Adi	2021	non inferiority RCT	ouvert	non	non	non	non	113 helmett CPAP	111 facial CPAP	Not assessed
High-Flow Nasal Cannula Versus Conventional Oxygen Therapy in Relieving Dyspnea in Emergency Palliative Patients With Do-Not-Intubate Status: A Randomized Crossover Study	Onlak Ruangsomboon	2020	RCT	ouvert	non	non	non	non	22 OHD	22 conventional oxygen	Mortalité hospitalière	73% conventional oxygen vs. 59% OHD group, ns	modérée	modérée	Do not intubate patients, palliative care.
HVNI vs NIPPV in the treatment of acute decompensated heart failure: Subgroup analysis of a multi-center trial in the ED	Steven T Haywood	2019	subgroup of RCT (secondary analysis)	ouvert	non	non	non	non	22 high-velocity nasal insufflation (HVNI)	22 NIV	not assessed				OAP cardiogénique
High-Flow Nasal Cannula Versus Conventional Oxygen Therapy in Emergency Department Patients With Cardiogenic Pulmonary Edema: A Randomized Controlled Trial	Onlak Makdee	2017	RCT	ouvert	non	non	non	non	non 65 conventional oxygen	63 OHD	7-day mortality	0% vs. 1.6 groupe OHD, diff –1.6 (–4.7 to 1.5), ns.	modérée	modérée	OAP cardiogénique
Randomized Controlled Trial of Humidified High-Flow Nasal Oxygen for Acute Respiratory Distress in the Emergency Department: The HOT-ER Study	Peter G Jones	2016	RCT	ouvert	non	non	non	non	165 OHD	138 conventional oxygen	Mortalité hospitalière	In-hospital mortality was the same 9.1% in the HFNC group and 8.0% in the standard O2 group (p=0.73)	bonne	élevée	IRA hypoxémique au SAU
New versus Conventional Helmet for Delivering Noninvasive Ventilation: A Physiologic, Crossover Randomized Study in Critically Ill Patients	Carlo Olivieri	2016	RCT cross over	ouvert	non	non	non	non			not assesssed		modérée	modérée	noninvasive ventilation for prevention of postextubation respiratory failure
Use of High-Flow Nasal Cannula for Acute Dyspnea and Hypoxemia in the Emergency Department	Nuttapol Rittayamai	2015	RCT	ouvert	non	non	non	non	20 OHD	20 conventional oxygen	not assessed
RANDOMIZED TRIAL OF BILEVEL VERSUS CONTINUOUS POSITIVE AIRWAY PRESSURE FOR ACUTE PULMONARY EDEMA	Liesching	2014	RCT	Faible	Non	Oui	Non	Non	19 CPAP (2 décès)	17 BiPAP (1 décès)	Mortalité hospitalière (obj secondaire)	0.53 (0.04 à 6.44)	Modérée	Modérée
Early use of noninvasive positive pressure ventilation for acute lung injury: A multicenter randomized controlled trial*	Zhan	2012	Multicenter RCT	Oui sur le délais la randomisation	Non	Oui	Non	Non	19 MHC (5 décès)	21 BiPAP (1 décès)	Mortalité hospitalière (obj secondaire)	0.14 (0.01 à 1.33)	Bonne	Bonne	Randomisation dans les 24h suivant l'inclusion ; Etude en ICU
Non-invasive pressure support ventilation and CPAP in cardiogenic pulmonary edema: a multicenter randomized study in the emergency department	Nouira	2011	Multicentric RCT	Faible	Non	Non	Non	Non	101 CPAP (3 décès)	99 VNI (5 décès)	Mortalité hospitalière (objectif principal)	1.73 (0.40 à 7.47)	Bonne	Elevée
A multicentre randomised controlled trial of the use of continuous positive airway pressure and non-invasive positive pressure ventilation in the early treatment of patients presenting to the emergency department with severe acute cardiogenic pulmonary oedema: the 3CPO trial	Gray	2009	Multicenter RCT	Faible	non	Non	Non	Non	367 O2 normal (9.8%)	702 (CPAP 346 + NIV 356) = 9.5%	Mortalité J7 (Objectif principal)	0.97 (0.63 à 1.48)	Bonne	Elevée
A multicentre randomised controlled trial of the use of continuous positive airway pressure and non-invasive positive pressure ventilation in the early treatment of patients presenting to the emergency department with severe acute cardiogenic pulmonary oedema: the 3CPO trial	Gray	2009	Multicenter RCT	Faible	non	Non	Non	Non	346 (CPAP) 9.6%	356 (NIV) 9.4%	Mortalité J7 (Objectif principal)	0.97 (0.58 à 1.61)	Bonne	Elevée
A multicentre randomised controlled trial of the use of continuous positive airway pressure and non-invasive positive pressure ventilation in the early treatment of patients presenting to the emergency department with severe acute cardiogenic pulmonary oedema: the 3CPO trial	Gray	2009	Multicenter RCT	Faible	non	Non	Non	Non	367 O2 normal (16.4%)	702 (CPAP 346 + NIV 356) = 15.2%	Mortalité J30 (Objectif secondaire)	0.92 (0.64 à 1.31)	Bonne	Elevée
A multicentre randomised controlled trial of the use of continuous positive airway pressure and non-invasive positive pressure ventilation in the early treatment of patients presenting to the emergency department with severe acute cardiogenic pulmonary oedema: the 3CPO trial	Gray	2009	Multicenter RCT	Faible	non	Non	Non	Non	346 (CPAP) 15.4%	356 (NIV) 15.1%	Mortalité J30 (Objectif secondaire)	0.98 (0.64 à 1.49)	Bonne	Elevée
Continuous Positive Airway Pressure Versus Bilevel Noninvasive Ventilation in Acute Cardiogenic Pulmonary Edema: A Randomized Multicenter Trial	Moritz	2007	Multicenter RCT	Faible	Non	Non	Non	Non	59 CPAP (8 décès)	50 BiPAP (4 décès)	Mortalité hospitalière (obj secondaire)	1.8 (0.4 à 8.8)	Bonne	Modérée
A Randomized, Prospective Evaluation of Noninvasive Ventilation for Acute Respiratory Failure	Martin	2000	RCT	Ouvert	non	non	non	non	32 BiPAP	29 oxygène standard	mortalité intrahospitalière	2.39 deaths versus 4.27 deaths per 100 ICU days, p 5 0.21, NPPV versus UMC, respectively
The Use of Noninvasive Positive Pressure Ventilation in the Emergency Department	Wood	1998	RCT	faible effectif, ouvert	non	non	non	non	16 VNI (4 décès, 25.0%)	11 oxygène standard (0 décès)	mortalité intrahospitalière	p=0.123			IRA en service d'urgence
Noninvasive Pressure Support Ventilation in Patients With Acute Respiratory Failure	Wysocki	1995	RCT	faible effectif, ouvert	non	non	non	non	21 VNI (7 décès)	20 oxygène standard (10 décès)	mortalité en ICU	10(50) vs 7 (33) p=0.46
Continuous Positive Airway Pressure for Treatment of Postoperative Hypoxemia	Squadrone	2005	RCT	ouvert	non	non	non	non	105 CPAP (0 décès)	104 oxygène standard (3 décès)	IOT	Non précisé			IRA post opératoire en ICU
Effect of Noninvasive Ventilation Delivered by Helmet vs Face Mask on the Rate of Endotracheal Intubation in Patients With Acute Respiratory Distress Syndrome	Patel	2016	RCT	ouvert	non	non	non	non	39 VNI face mask (24 IOT, 61.5%))	44 VNI Helmet (8 IOT,18.2%)	Mortalité intrahospitalière	absolute difference, −21.4 (−41.9 to −1.0) p=0.04	Bonne	Elevée	ICU
Effect of Noninvasive Ventilation vs Oxygen Therapy on Mortality Among Immunocompromised Patients With Acute Respiratory Failure	Lemiale	2015	RCT, multicentrique	Ouvert	non	non	non	non	191 VNI (46 décès, 24.1%)	183 oxygène standard (50 décès, 27.3%)	mortalité J28	absolute difference, −3.2 [95% CI, −12.1 to 5.6]; P = .47	Bonne	Elevée	Patients immunodéprimés avec pathologie maligne
IOT
Comparison of BPAP S/T and Average Volume-Assured Pressure Support Modes for Hypercapnic Respiratory Failure in the Emergency Department: A Randomized Controlled Trial	Nurfer Zehra Gören	2021	RCT	Ouvert	non	non	non	non	33 BPAP / ST	47 AVAPS	IOT	Relative risk: 0.42 (95% CI: 0.11 to 1.64), P = .21 (favor AVAPS but ns)	modérée	modérée	IRA hypercapnique
Randomized clinical trial comparing helmet continuous positive airway pressure (hCPAP) to facemask continuous positive airway pressure (fCPAP) for the treatment of acute respiratory failure in the emergency department	Osam Adi	2021	non inferiority RCT	ouvert	non	non	non	non	113 helmett CPAP	111 facial CPAP	IOT	4.4% for hCPAP versus 18% for fCPAP, absolute difference -13.6%, p = 0.003	bonne	modérée
HVNI vs NIPPV in the treatment of acute decompensated heart failure: Subgroup analysis of a multi-center trial in the ED	Steven T Haywood	2019	RCT	ouvert	non	non	non	non	22 high-velocity nasal insufflation (HVNI)	22 NIV	IOT	no intubation in both groups, ns.	modérée	modérée	attention spin effect dans la conclusion, HVNI non inférieur alors que l'étude n'est pas un RCT de non-infériorité.
High-Flow Nasal Cannula Versus Conventional Oxygen Therapy in Emergency Department Patients With Cardiogenic Pulmonary Edema: A Randomized Controlled Trial	Onlak Makdee	2017	RCT	ouvert	non	non	non	non	non 65 conventional oxygen	63 OHD	IOT	0% vs. 1.6 groupe OHD, diff –1.6 (–4.7 to 1.5), ns.	modérée	modérée	OAP cardiogénique
Randomized Controlled Trial of Humidified High-Flow Nasal Oxygen for Acute Respiratory Distress in the Emergency Department: The HOT-ER Study	Peter G Jones	2016	RCT	ouvert	non	non	non	non	165 OHD	138 conventional oxygen	IOT	Intubation rate was the same 0,6% in the HFNC group and 2,2% in the standard O2 group (p=0.33)	bonne	élevée	IRA hypoxémique au SAU
New versus Conventional Helmet for Delivering Noninvasive Ventilation: A Physiologic, Crossover Randomized Study in Critically Ill Patients	Carlo Olivieri	2016	RCT cross over	ouvert	non	non	non	non			IOT not assessed	re-intubation post extubation was not the primary outcome but only a criteria for protocol interruption.	modérée	modérée	noninvasive ventilation for prevention of postextubation respiratory failure
Use of High-Flow Nasal Cannula for Acute Dyspnea and Hypoxemia in the Emergency Department	Nuttapol Rittayamai	2015	RCT	ouvert	non	non	non	non	20 OHD	20 conventional oxygen	not assessed	no intubation in both groups, ns.	modérée	modérée
RANDOMIZED TRIAL OF BILEVEL VERSUS CONTINUOUS POSITIVE AIRWAY PRESSURE FOR ACUTE PULMONARY EDEMA	Liesching	2014	RCT	Faible	Non	Oui	Non	Non	19 CPAP (1 IOT)	17 BiPAP (0 IOT)	IOT à la discretion du médecin sur clinique / gazo (objectif secondaire)	0.35 (0.01 à 9.24)	Modérée	Modérée
Early use of noninvasive positive pressure ventilation for acute lung injury: A multicenter randomized controlled trial*	Zhan	2012	Multicenter RCT	Modéré	Non	Oui	Non	Non	19 MHC (7 IOT)	21 BiPAP (1 IOT)	IOT si detresse respiratoire (objectif principal)	0.09 (0.01 à 0.79)	Bonne	Bonne	Randomisation dans les 24h suivant l'inclusion ; Etude en ICU
A Preliminary Randomized Controlled Trial to Assess Effectiveness of Nasal High-Flow Oxygen in Intensive Care Patients	Parke	2011													Pas de mortalité ni d'IOT
Non-invasive pressure support ventilation and CPAP in cardiogenic pulmonary edema: a multicenter randomized study in the emergency department	Nouira	2011	Multicentric RCT	Faible	Non	Non	Non	Non	101 CPAP (7 IOT)	99 VNI (10 (IOT)	IOT si détresse respiratoire (objectif principal)	1.51 (0.55 à 4.14)	Bonne	Elevée	Très belle étude
A multicentre randomised controlled trial of the use of continuous positive airway pressure and non-invasive positive pressure ventilation in the early treatment of patients presenting to the emergency department with severe acute cardiogenic pulmonary oedema: the 3CPO trial	Gray	2009	Multicenter RCT	Faible	non	Non	Non	Non	367 O2 normal (2.8%)	702 (CPAP 346 + NIV 356) = 2.9%	IOT si detresse respiratoire (objectif principal)	1.95 (0.49 à 2.27)	Bonne	Elevée
A multicentre randomised controlled trial of the use of continuous positive airway pressure and non-invasive positive pressure ventilation in the early treatment of patients presenting to the emergency department with severe acute cardiogenic pulmonary oedema: the 3CPO trial	Gray	2009	Multicenter RCT	Faible	non	Non	Non	Non	346 (CPAP) 2.4%	356 (NIV) 3.5%	IOT si detresse respiratoire (objectif principal)	1.48 (0.60 à 3.67)	Bonne	Elevée
Continuous Positive Airway Pressure Versus Bilevel Noninvasive Ventilation in Acute Cardiogenic Pulmonary Edema: A Randomized Multicenter Trial	Moritz	2007	Multicenter RCT	Faible	Non	Non	Non	Non	59 CPAP (1 IOT)	50 BiPAP (2 IOT)	IOT si détresse respiratoire (objectif secondaire)	0.4 (0.01 à 1.8)	Bonne	Modérée
Noninvasive ventilation for acute respiratory failure: a prospective randomised placebo-controlled trial	Thys	2022	RCT	faible effectif	non	non	non	non	10 CPAP (10 échec)	10 BiPAP (3 IOT)	IOT	Non précisé	Bonne	Bonne	IRA chez patients avec OAP ou BPCO admis en ICU
A Randomized, Prospective Evaluation of Noninvasive Ventilation for Acute Respiratory Failure	Martin	2000	RCT	Ouvert	non	non	non	non	32 BiPAP	29 oxygène standard	IOT	7.46 intubations versus 22.64 intubations per 100 ICU days, p=5 0.026	Bonne	Basse
The Use of Noninvasive Positive Pressure Ventilation in the Emergency Department	Wood	1998	RCT	faible effectif, ouvert	non	non	non	non	16 VNI (7 IOT, 43.8%)	11 oxygène standard (5IOT, 45.5%)	IOT	relative risk=0.96; 95% confidence interval [ CI] =0.41 to 2.26; p=0.930	Bonne	Basse	IRA en service d'urgence
Noninvasive Pressure Support Ventilation in Patients With Acute Respiratory Failure	Wysocki	1995	RCT	faible effectif, ouvert	non	non	non	non	21 VNI (13 IOT)	20 oxygène standard (14 IOT)	IOT	14 (70%) 13 (62%), p=0.88	Bonne	Basse
Early CPAP prevents evolution of acute lung injury in patients with hematologic malignancy	Squadrone	2010	RCT	ouvert	non	non	non	non	20 CPAP 2 IOT)	20 oxygène standard (8 IOT)	IOT	RR 0.5 (0.29–0.85)	Bonne	Basse	Patients immundéprimés avec IRA + pathologie maligne
Continuous Positive Airway Pressure for Treatment of Postoperative Hypoxemia	Squadrone	2005	RCT	ouvert	non	non	non	non	105 CPAP	104 oxygène standard	IOT	(1% vs 10%; P=.005; relative risk [RR], 0.099; 95% confidence interval [CI], 0.01-0.76)	Bonne	Bonne	IRA post opératoire en ICU
Effect of Noninvasive Ventilation Delivered by Helmet vs Face Mask on the Rate of Endotracheal Intubation in Patients With Acute Respiratory Distress Syndrome	Patel	2016	RCT	ouvert	non	non	non	non	39 VNI face mask (24 IOT, 61.5%))	44 VNI Helmet (8 IOT,18.2%)	IOT	absolute difference, −43.3%; 95% CI, −62.4% to −24.3%; P < .001	Bonne	Elevée	ICU
The effects of a 2-h trial of high-flow oxygen by nasal cannula versus Venturi mask in immunocompromised patients with hypoxemic acute respiratory failure: a multicenter randomized trial	Lemiale	2015	RCT	ouvert	non	non	non	non	52 High-flow nasal oxygen (n=52	48 oxygène standard	IOT les deux premières heures	5 % with HFNO and 8 % with the oxygen, P = 0.36	Bonne	Moyenne	Patients immundéprimés et immunocompétents avec IRA + en ICU
