# Supplementary material for: Oxygen therapy in acute hypoxemic respiratory failure: guidelines from the SRLF-SFMU consensus conference
Source: Ann Intensive Care. 2024 Sep 5;14:140. doi: 10.1186/s13613-024-01367-2 (PMC11377397; doi:10.1186/s13613-024-01367-2)
Supplement: Supplementary file 2 — Supplementary material 2. [file 13613_2024_1367_MOESM2_ESM.zip › Tableau GRADE PICO 6.xlsx]

## Sheet: Tableau GRADE
						Population incluse		Outcome mortalité			Outcome Recours intubation			Outcome durée VM			Outcome Hématose			Outcome Hématose			Outcome Durée de séjour			Outcome Confort			Outcome Complications
	Année	Auteurs	Titre	Revue	PMID	Intervention	Controle	Intervention	Contrôle	Risque relatif	Intervention	Contrôle	Risque relatif	Intervention	Contrôle	Risque relatif	Intervention	Contrôle	Risque relatif	Intervention	Contrôle	Risque relatif	Intervention	Contrôle	Risque relatif	Intervention	Contrôle	Risque relatif	Intervention	Contrôle	Risque relatif	Plan d'expérience, réalisation	Risque de biais	Incohérence	Analyse en intention de traité	Perdus de vue (< ou ≥10%)	Période de suivie trop courte	Résultats significatifs seulement sur un ou des sous groupes	Puissance insuffisance pour conclure à l'absence d'effet ou à l'équivalence	Allocation du traitement à l'aveugle impossible	critère de jugement non objectif	Imprécision trop grande des mesures	Preuve de l'essai indirecte	Critère de jugement composite jugé non pertinent
1	2022	Coudroy, Rémi; Frat, Jean-Pierre; Ehrmann, Stephan; Pène, Frédéric; Decavèle, Maxens; Terzi, Nicolas; Prat, Gwenaël; Garret, Charlotte; Contou, Damien; Gacouin, Arnaud; Bourenne, Jeremy; Girault, Christophe; Vinsonneau, Christophe; Dellamonica, Jean; Labro, Guylaine; Jochmans, Sébastien; Herbland, Alexandre; Quenot, Jean-Pierre; Devaquet, Jérôme; Benzekri, Dalila; Vivier, Emmanuel; Nseir, Saad; C…		The Lancet. Respiratory Medicine	PMID: 35325620	n=145	n=154 (Optiflow)	Alternance VNI et Optiflow 35% (27·9 to 43·2; 51 of 145 patients)	Optiflow seul 36% (95% CI 29·2 to 44·2; 56 of 154 patients)	(absolute difference 1·2% [95% CI -9·6 to 11·9]; p=0·83).	-	-	-	-	-	-	-	-	-	-	-	-	-	-	-	0 mm [-16 to 17]; p=0·040	-4 mm on visual analogic scale [IQR -18 to 4],p=0.04	-	-	-	-	Population d'immodéprimé en détresse respiratoire	FAIBLE	NON	1	<10%	0	0	0	0	0	0	0	0
2	2021	Nair, Parvathy Ramachandran; Haritha, Damarla; Behera, Srikant; Kayina, Choro Athiphro; Maitra, Souvik; Anand, Rahul Kumar; Ray, Bikash Ranjan; Soneja, Manish; Subramaniam, Rajeshwari; Baidya, Dalim Kumar	Comparison of High-Flow Nasal Cannula and Noninvasive Ventilation in Acute Hypoxemic Respiratory Failure Due to Severe COVID-19 Pneumonia	Respiratory Care	PMID: 34584010	n=55	n=54	NIV (46.2%)	HFNC (29.1%)	(relative risk 0.6, 95% CI 0.38-1.04, P = .06)	Intubation rate at 48 h = 33% NIV	20% HFNC	relative risk 0.6, 95% CI 0.31-1.15, P = 0.12	-	-	-	-	-	-	-	-	-	-	-	-	-	-	-	-	-	-	Population COVID19 avec détresse respiratoire	SERIEUX : définition de la détresse respiratoire et faible effectif	NON	1	<10%	0	0	0	0	0	0	0	0
3	2020	Liu, Qi; Shan, Mengtian; Zhu, Hailong; Cao, Jianliang; Chen, Rongchang	Noninvasive ventilation with a helmet in patients with acute respiratory failure caused by chest trauma: a randomized controlled trial	Scientific Reports	PMID: 33293689 PMCID: PMC7722864	n=29 VNI avec Helmet	n=30 VNI avec masque facial	1 (3%)	1 (3%)	-	3 (10%)	1 (3%); p=0.612	-	6/(4–13)	6/(4–12), p=0.802	-	PaO2/FiO2s were higher at 1 h and at the end of NIV (253.14 ± 64.74 mmHg and 277.07 ± 84.89 mmHg P = 0.013 and 0.012)	216.06 ± 43.86 mmHg and 225.81 ± 63.64 mmHg	-	7.45 ± 0.05	7.43 ± 0.04	-	8/(6–10)	7/(5–8), p=0.1	-	1 (3%), p=1.00	0(0%),p=1.00	-	The incidence of complications 43% (13/30), P = 0.004]	helmet group [10% (3/29)	-	Comparaison de deux méthodes de VNI helmet et face mask	SERIEUX : Le critère de jugement principal est composite et inclut des complications mineures non graves	NON	-1	<10%	0	-1	-1	0	0	0	-1	-1
4	2020	Grieco, Domenico Luca; Menga, Luca S.; Raggi, Valeria; Bongiovanni, Filippo; Anzellotti, Gian Marco; Tanzarella, Eloisa S.; Bocci, Maria Grazia; Mercurio, Giovanna; Dell'Anna, Antonio M.; Eleuteri, Davide; Bello, Giuseppe; Maviglia, Riccardo; Conti, Giorgio; Maggiore, Salvatore Maurizio; Antonelli, Massimo	Physiological Comparison of High-Flow Nasal Cannula and Helmet Noninvasive Ventilation in Acute Hypoxemic Respiratory Failure	American Journal of Respiratory and Critical Care Medicine	PMID: 31687831	n=8 VNI avec Helmet	n=7 Optiflow	Overall, in-ICU mortality was 33% and was higher in intubated than in nonintubated patients (63% vs. 0; P = 0.03)	-	-	Eight patients (53%) required endotracheal intubation,	-	-	-	-	-	PaO2/FiO2, mm Hg = 255 (140 to 299); p=0.001	PaO2/FiO2, mm Hg = 138 (101 to 172); p=0.001	PaO2/FiO2, mm Hg mean difference 86 (56 to 115)	-	-	-	-	-	-	Device-related discomfort, VAS 5 (2 to 6), p=0.50	Device-related discomfort, VAS 5 (3 to 7); p=0.50	-	-	-	-	SERIEUX car trés peu de patient et les patients ont bénéficié des deux interventions (figure E9 supplemental)	SERIEUX: faible effectif (n=15) et pas de randomisation	NON	1	<10%	-1	-1	-1	-1	0	-1	-1	0
5	2019	He, Hangyong; Sun, Bing; Liang, Lirong; Li, Yanming; Wang, He; Wei, Luqing; Li, Guofeng; Guo, Shuliang; Duan, Jun; Li, Yuping; Zhou, Ying; Chen, Yusheng; Li, Hongru; Yang, Jingping; Xu, Xiyuan; Song, Liqiang; Chen, Jie; Bao, Yong; Chen, Feng; Wang, Ping; Ji, Lixi; Zhang, Yongxiang; Ding, Yanyan; Chen, Liangan; Wang, Ying; Yang, Lan; Yang, Tian; Weng, Heng; Li, Hongyan; Wang, Daoxin; Tong, Jin; Su…	A multicenter RCT of noninvasive ventilation in pneumonia-induced early mild acute respiratory distress syndrome	Critical Care (London, England)	PMID: 31484582 PMCID: PMC6727327	n=102	n=98 (standard medical therapy)	7 (6.9),p=0.95	7 (7.1), p=0.95	-	11 (10.8), p=0.71	9 (9.2), p=0.71	-	4.7 (6.7); p=0.38	2.6 (2.9); p=0.38	-	-	-	-	PaO2/FiO2 at intubation, mmHg, mean (SD); 120.0 (41.9); p=0.13	PaO2/FiO2 at intubation, mmHg, mean (SD); 147.6 (35.7); p=0.13	-	11.4 (7.5); p=0.22	8.6 (5.3); p=0.22	-	-	-	-	Hospital-acquired infection, 7 (6.9%),p=0.39	Hospital-acquired infection, 4 (4.1),p=0.39	-	-	-	NON	1	<10%	0	0	0	0	0	0	0	0
6	2018	Pratik Doshi, Jessica S Whittle 2, Michael Bublewicz 3, Joseph Kearney 4, Terrell Ashe 5, Russell Graham 6, Suesann Salazar 6, Terry W Ellis Jr 7, Dianna Maynard 3, Rose Dennis 5, April Tillotson 4, Mandy Hill 8, Misha Granado 8, Nancy Gordon 9, Charles Dunlap 10, Sheldon Spivey 5, Thomas L Miller 11	High-Velocity Nasal Insufflation in the Treatment of Respiratory Failure: A Randomized Clinical Trial	Annals of Emergency Medicine	PMID: 29310868	n=100	n=104 (Optiflow)	-	-	-	Intubation at 72 h, 13/100 (13)	Intubation at 72 h= 7/104 (6)	–7 (–14 to 2)	-	-	-	-	-	-	-	-	-	-	-	-	Patients’ comfort/tolerance, 34/100 (34)	Patients’ comfort/tolerance, 75/104 (72)	-	-	-	-	Patients se présentant aux urgences pour tous type de détresse respiratoire	Population hétérogène (asthme, décompensation cardiaque ou BPCO)	NON	1	<10%	0	0	0	0	0	0	0	0
7	2016	Frat, Jean-Pierre; Ragot, Stéphanie; Girault, Christophe; Perbet, Sébastien; Prat, Gwénael; Boulain, Thierry; Demoule, Alexandre; Ricard, Jean-Damien; Coudroy, Rémi; Robert, René; Mercat, Alain; Brochard, Laurent; Thille, Arnaud W.; REVA network	Effect of non-invasive oxygenation strategies in immunocompromised patients with severe acute respiratory failure: a post-hoc analysis of a randomised trial	The Lancet. Respiratory Medicine	PMID: 27245914	VNI, n=26	Optiflow, n=26 et O2 , n=30	-	-	-	intubation à J28 17 (65%)	Optiflow:8 (31%) et 13 (43%) avec l'O2	OR de la VNI = 4·25 (95% CI 1·33–13·56)	-	-	-	-	-	-	-	-	-	-	-	-	-	-	-	-	-	-	Population immonodéprimé	Analyse ad hoc d'un essai randomisé	NON	1	<10%	0	0	0	0	0	0	0	0
8	2016	Jaber, Samir; Lescot, Thomas; Futier, Emmanuel; Paugam-Burtz, Catherine; Seguin, Philippe; Ferrandiere, Martine; Lasocki, Sigismond; Mimoz, Olivier; Hengy, Baptiste; Sannini, Antoine; Pottecher, Julien; Abback, Paër-Sélim; Riu, Beatrice; Belafia, Fouad; Constantin, Jean-Michel; Masseret, Elodie; Beaussier, Marc; Verzilli, Daniel; De Jong, Audrey; Chanques, Gerald; Brochard, Laurent; Molinari, Nic…	Effect of Noninvasive Ventilation on Tracheal Reintubation Among Patients With Hypoxemic Respiratory Failure Following Abdominal Surgery: A Randomized Clinical Trial	JAMA	PMID: 26975890	VNI, n=148	O2, n=145	At 90 days, 22 of 148 patients (14.9%)	31 of 144 (21.5%)	absolute difference, −6.5%; 95% CI, −16.0% to 3.0%; P = .15	reintubation occurred in 49 of 148 (33.1%)	66 of 145 (45.5%) in the standard oxygen therapy	-	invasive ventilation–free days 25.4 days	23.2 days	absolute difference, −2.2 days; 95% CI, −0.1 to 4.6 days; P = .04	PaO2:FiO2, at Day 1, 216.0±96.1, p=0.60	220.7±87.3, p=0.60	-	-	-	-	-	-	-	-	-	-	health care–associated infections (43/137 patients [31.4%])	63/128 [49.2%]	absolute difference, −17.8%; 95% CI, −30.2% to −5.4%; P = .003)	Patients en post opératoire d'une chirurgie digestive	-	NON	1	<10%	0	0	0	0	0	0	0	0
9	2015	Lemiale, Virginie; Mokart, Djamel; Resche-Rigon, Matthieu; Pène, Frédéric; Mayaux, Julien; Faucher, Etienne; Nyunga, Martine; Girault, Christophe; Perez, Pierre; Guitton, Christophe; Ekpe, Kenneth; Kouatchet, Achille; Théodose, Igor; Benoit, Dominique; Canet, Emmanuel; Barbier, François; Rabbat, Antoine; Bruneel, Fabrice; Vincent, Francois; Klouche, Kada; Loay, Kontar; Mariotte, Eric; Bouadma, Li…	Effect of Noninvasive Ventilation vs Oxygen Therapy on Mortality Among Immunocompromised Patients With Acute Respiratory Failure: A Randomized Clinical Trial	JAMA	PMID: 26444879	noninvasive ventilation (n = 191)	oxygen therapy alone (n = 183).	46 of 191 patients (24.1%)	50 of 183 patients (27.3%) in the oxygen alone group (P = .47)	The absolute difference −3.2% (95% CI, −12.1% to 5.6%).	38.2% (n = 73)	44.8% (n = 82)	absolute difference, −6.6 [95% CI, −16.6 to 3.4]; P = .20	17 days (6-38)	14 (6-33)	0.3 (−5.7 to 6.3), p=0.7	-	-	-	-	-	-	24 [IQR, 12-43] days	22 [IQR, 14-42] days	p=0.99	-	-	-	ICU-acquired infection : 48 (25.1)	46 (25.1)	0 (−8.8 to 8.8), p=0.99	-	-	NON	1	<10%	0	0	0	0	0	0	0	0
10	2015	Stéphan, François; Barrucand, Benoit; Petit, Pascal; Rézaiguia-Delclaux, Saida; Médard, Anne; Delannoy, Bertrand; Cosserant, Bernard; Flicoteaux, Guillaume; Imbert, Audrey; Pilorge, Catherine; Bérard, Laurence; BiPOP Study Group	High-Flow Nasal Oxygen vs Noninvasive Positive Airway Pressure in Hypoxemic Patients After Cardiothoracic Surgery: A Randomized Clinical Trial	JAMA	PMID: 25980660	VNI, n=416	Optiflow, n=414	23 patients with BiPAP [5.5%]	28 with high-flow nasal oxygen therapy [6.8%];	absolute difference, 1.2% [95% CI, -2.3% to 4.8%], p=0.66	reintubation occurred in 91 of 416 patients with BiPAP (21.9%)	87 of 414 patients with high-flow nasal oxygen therapy (21.0%)	absolute difference, 0.9%; 95% CI, −4.9% to 6.6%; P = .003	Durée de VM durant la chirurgie avant extubation 13(6.0-27.0)	11.5(5.0-25.4)	p=0.36	PaO2/FiO2 à 6-12h 261(248-274)	PaO2/FiO2 à 6-12h 261(248-274)	p<0.01	-	-	-	14(9-20)	13(9-22)	p=0.59	199(53%)	101(51%)	p=0.99	pneumothorax 7(1.7%)	8(1.9%)	p=0.86	population post opératoire, chirurgie lourde cardio-vasculaire	FAIBLE	NON	1	<10%	0	0	1	0	0	0	0	0
11	2014	Anna Maria Brambilla 1, Stefano Aliberti, Elena Prina, Francesco Nicoli, Manuela Del Forno, Stefano Nava, Giovanni Ferrari, Francesco Corradi, Paolo Pelosi, Angelo Bignamini, Paolo Tarsia, Roberto Cosentini	Helmet CPAP vs. oxygen therapy in severe hypoxemic respiratory failure due to pneumonia	Intensive Care Medicine	PMID: 24817030	CPAP n= 40	O2 n= 41	2/40 = 5.0 %	7/41 = 17.1 %	p = 0.155	6/40 = 15%	26/41 = 63%	p < 0.001, relative risk 0.24, 95% CI 0.11-0.51; number needed to treat, 2	-	-	-	-	-	Faster improvement in PaO2/FiO2 ratio (p < 0.001)	-	-	-	14.5 (10.8–24.3)	14.0 (10.0–16.0)	p=0.122	Discomfort n= 6 (15.0%)	2 (5%)	p=0.155	-	-	-	Pneumonies aigues communautaires incluant des patients BPCO	FAIBLE	NON	1	<10%	0	0	1	0	0	0	0	0
12	2013	Zhu, Guang-fa; Wang, Di-jia; Liu, Shuang; Jia, Ming; Jia, Shi-jie	Efficacy and safety of noninvasive positive pressure ventilation in the treatment of acute respiratory failure after cardiac surgery	Chinese Medical Journal	PMID: 24286408	VNI = 48	O2=47	9 (18,8%)	18 (38,3%)	P < 0.05	9 (18,8%)	38 (80,9%)	P < 0.05	18.0 (9.2, 35.0)	96.0 (26.0, 240.0)	P < 0.05	PaO2 2-4h 97.4±32.3	PaO2 2-4h 90.9±34.3	NS	-	-	-	4.0 (2.0, 5.0)	6.0 (4.0, 9.0)	P < 0.01	-	-	-	0 (0%)	8 (17.0%)	p=0.009	population post-opératoire chirurgie cardiovasculaire	FAIBLE	OUI : taux d'intubation anormalement élevé dans le groupe standard	1	<10%	0	0	0	0	0	0	0	0
13	2012	Zhan, Qingyuan; Sun, Bing; Liang, Lirong; Yan, Xixin; Zhang, Lutao; Yang, Jingping; Wang, Ling; Ma, Zhuang; Shi, Liang; Wei, Luqing; Li, Guoqiang; Yang, Lan; Shi, Zhihong; Chen, Yuqing; Xu, Qixia; Li, Wei; Zhu, Xi; Wang, Zongyu; Sun, Yongchang; Zhuo, Jie; Liu, Yang; Li, Xuesong; Wang, Chen	Early use of noninvasive positive pressure ventilation for acute lung injury: a multicenter randomized controlled trial	Critical Care Medicine	PMID: 22020236	VNI=21	O2= 19	1 (4.8)	5 (26.3)	p=0.09	1 (4.8)	7 (36.8)	p= 0.02	-	-	-	PaO2/FiO2 246.2 _x0007_+- 78.8	PaO2/FiO2 197.5 +- 66.3	p=0.05	-	-	-	5.9 (3.7–9.8)	7.8 (5.9–12.8)	p= 0.07	-	-	-	VAP 0 (0.0)	VAP 1 (5.2%)	p= 0.29	acute lung injury (200 mm Hg < PaO2 /FIO2 <300 mm Hg), faible puissance	FAIBLE	NON	1	<10%	0	0	0	0	0	0	0	0
14	2012	Roessler, Markus Sören; Schmid, Dorothee Susanne; Michels, Peter; Schmid, Oliver; Jung, Klaus; Stöber, Jörg; Neumann, Peter; Quintel, Michael; Moerer, Onnen	Early out-of-hospital non-invasive ventilation is superior to standard medical treatment in patients with acute respiratory failure: a pilot study	Emergency medicine journal: EMJ	PMID: 21951764	VNI = 25	O2 = 26	90 day survival n= 23 (96%)	90 day survival n= 22 (88%)	p=1	1 (4%)	6 (24%)	p=0.66	7.8 +- 23.2 hours	60.0 +- 130.6	p= 0.57	Oxygenation index 275.3 +- 143.9	219.5 +-69.4	-	-	-	-	-	-	-	-	-	-	-	-	-	pop pré-hospitalière, patients hypercapniques ou non	FAIBLE	NON	1	<10%	0	0	0	0	0	0	0	0
15	2008	Yañez, Leticia J.; Yunge, Mauricio; Emilfork, Marcos; Lapadula, Michelangelo; Alcántara, Alex; Fernández, Carlos; Lozano, Jaime; Contreras, Mariana; Conto, Luis; Arevalo, Carlos; Gayan, Alejandro; Hernández, Flora; Pedraza, Mariela; Feddersen, Marion; Bejares, Marcela; Morales, Marta; Mallea, Fernando; Glasinovic, Maritza; Cavada, Gabriel	A prospective, randomized, controlled trial of noninvasive ventilation in pediatric acute respiratory failure	Pediatric Critical Care Medicine: A Journal of the Society of Critical Care Medicine and the World Federation of Pediatric Intensive and Critical Care Societies	PMID: 18679148	NIV (n = 28)	standard medical therapy (n = 25)	0	0	NS	0	0	NS	NA	NA	NA	PaO2/FiO2 4h 329 _x0003_+- 60	PaO2/FiO2 4h 371 _x0003_+- 55	p<0.05	-	-	-	10 (8–20) h	24 (18–36) h	p= 0.01	-	-	-	-	-	-	Exacerbations d'asthme	FAIBLE	NON	1	<10%	0	0	1	0	0	0	0	0
16	2007	Coimbra, Vera Regina de Morais; Lara, Rodrigo de Almeida; Flores, Eriko Gonçalves; Nozawa, Emília; Auler, José Octávio Costa; Feltrim, Maria Ignez Zanetti	Application of noninvasive ventilation in acute respiratory failure after cardiovascular surgery	Arquivos Brasileiros De Cardiologia	PMID: 18066449	NIV (n=19)	Bipap (n=19) and CPAP (n=19)	NA	NA	NA	NA	NA	NA	NA	NA	NA	statistically significant increases in PaO2 were observed only in the ventilator and two- pressure level groups over time, although with no difference between these two modalities.	-	-	-	-	-	NA	NA	NA	-	-	-	-	-	-	SERIEUX : randomisation non décrite, fort taux de cross-over, résultats non communiqués	SERIEUX	NON	0	>10%	0	0	1	0	0	1	0	0
17	2003	Cross, A. M.; Cameron, P.; Kierce, M.; Ragg, M.; Kelly, A. M.	Non-invasive ventilation in acute respiratory failure: a randomised comparison of continuous positive airway pressure and bi-level positive airway pressure	Emergency medicine journal: EMJ	PMID: 14623840 PMCID: PMC1726226	BiPAP n= 50	CPAP n= 51	7 (14%)	9 (18%)	p=0,786	3 (6%)	6 (12%)	p= 0.611	-	-	-	-	-	-	-	-	-	5 (0-38)	4 (0-61)	p=0.08	-	-	-	4 (8%)	4 (8%)	p=1	Population hétérogène comprenant des pneumonies, des OAP et des exacerbations de BPCO	FAIBLE	NON	1	<10%	0	0	1	0	0	0	0	0
18	2000	C Delclaux 1, E L'Her, C Alberti, J Mancebo, F Abroug, G Conti, C Guérin, F Schortgen, Y Lefort, M Antonelli, E Lepage, F Lemaire, L Brochard	Treatment of acute hypoxemic nonhypercapnic respiratory insufficiency with continuous positive airway pressure delivered by a face mask: A randomized controlled trial		PMID: 11066186	CPAP n= 62	O2 n= 62	19 [31%]	18 [30%]	P =.89	21 [34%]	24 [39%]	P =.53	-	-	-	PaO2/FiO2 à 1h : 203 [45-431] mm Hg	PaO2/FiO2 à 1h : 151 [73-482] mm Hg	p=0.02	-	-	-	6.5 [1-57] days	6.0 [1-36]	P =.43	-	-	Amélioration de la sensation de dyspnée (p< 0.001)	18 (29%)	6 (10%)	p=0.01	Population hétérogène, incluant des oedèmes cardiogéniques	SERIEUX	NON	1	<10%	0	0	1	0	0	0	0	0
19	2000	Antonelli, M.; Conti, G.; Bufi, M.; Costa, M. G.; Lappa, A.; Rocco, M.; Gasparetto, A.; Meduri, G. U.	Noninvasive ventilation for treatment of acute respiratory failure in patients undergoing solid organ transplantation: a randomized trial	JAMA	PMID: 10634340	VNI=20	O2= 20	4 (20%)	10 (50%)	p= 0.05	4 (20%)	14 (70%)	p=0.002	-	-	-	Improvement in PaO2/FiO2 : 14 (70%)	Improvement in PaO2/FiO2 : 5 (25%)	p= 0.03	-	-	-	5,5 (3)	9 (4)	p=0.03	-	-	-	-	-	-	Population transplantés d'organe solide	FAIBLE	NON	1	<10%	0	0	1	0	0	0	0	0
20	1999	Confalonieri, M.; Potena, A.; Carbone, G.; Porta, R. D.; Tolley, E. A.; Umberto Meduri, G.	Acute respiratory failure in patients with severe community-acquired pneumonia. A prospective randomized evaluation of noninvasive ventilation	American Journal of Respiratory and Critical Care Medicine	PMID: 10556125	NIV (n = 28)	standard medical therapy (n = 28)	7	6	NA	6 (21%)	14 (50%)	p=0.03	7 +-3	10 +-3	p=0.6	-	-	-	-	-	-	1.8 +/- 0.7 d	6 +/- 1.8 d	p=0.04	-	-	-	-	-	-	Pneumonies aigues communautaires incluant des patients BPCO	SERIEUX	NON	1	<10%	0	1	1	0	0	0	0	0
21	1998	Wood, K. A.; Lewis, L.; Von Harz, B.; Kollef, M. H.	The use of noninvasive positive pressure ventilation in the emergency department: results of a randomized clinical trial	Chest	PMID: 9596317	NIV (n=16)	standard medical therapy (n = 11)	4 (25%)	0 (0%)	p=0.123	7 (44%)	5 (46%)	relative risk=0.96; 95% confidence interval=0.41 to 2.26; p=0.930	-	-	-	-	-	-	-	-	-	-	-	-	-	-	-	-	-	-	Population hétérogène de détresse respiratoire, critères d'inclusion peu détaillés	SERIEUX	NON	1	<10%	0	0	1	0	0	0	0	0
22	1995	Kramer, N.; Meyer, T. J.; Meharg, J.; Cece, R. D.; Hill, N. S.	Randomized, prospective trial of noninvasive positive pressure ventilation in acute respiratory failure	American Journal of Respiratory and Critical Care Medicine	PMID: 7767523	NIV (n=16)	standard medical therapy (n = 15)	-	-	-	5 (31%)	11 (73%)	p<0.05	-	-	-	-	-	Amélioration de la fréquence respiratoire, de la PaO2 dans le groupe VNI	-	-	-	-	-	-	-	-	-	-	-	-	Population hétérogène incluant des BPCO	SERIEUX	NON	1	<10%	0	1	1	0	0	0	0	0
23	1995	Wysocki, M.; Tric, L.; Wolff, M. A.; Millet, H.; Herman, B.	Noninvasive pressure support ventilation in patients with acute respiratory failure. A randomized comparison with conventional therapy	Chest	PMID: 7874950	NIV (n=21)	standard medical therapy (n = 20)	7 (33%)	10 (50%)	p=0.46	13 (62%)	14 (70%)	p=0.88	-	-	-	-	-	-	-	-	-	17 +/- 19 days	25 +/- 23 days	p=0.16	-	-	-	-	-	-	-	FAIBLE	NON	1	<10%	0	1	1	0	0	0	0	0
24	2001	Hilbert, G.; Gruson, D.; Vargas, F.; Valentino, R.; Gbikpi-Benissan, G.; Dupon, M.; Reiffers, J.; Cardinaud, J. P.	Noninvasive ventilation in immunosuppressed patients with pulmonary infiltrates, fever, and acute respiratory failure	The New England Journal of Medicine	PMID: 11172189	VNI (n=26)	standard medical therapy (n = 26)	10/26 (38%)	18/26(69%)	p=0.03	12/26 (46)	20/26 (77)	p=0.03	6+-3	6+-5	p=0.59	-	-	-	-	-	-	7+-3	9+-4	p=0.11	-	-	-	13(50%)	21(81)	p=.02	Population de patient immonodéprimé	SERIEUX :population incluant des patients greffés,des hémopathies malignes	-	1	<10%	0	0	0	0	0	0	0	0
25	2000	Navalesi, P.; Pollini, A.	Acute respiratory failure in patients with severe community-acquired pneumonia. A prospective randomized evaluation of noninvasive ventilation	American Journal of Respiratory and Critical Care Medicine	PMID: 10934120	VNI=26	standard medical strategy n=26	7(27%)	6(26%)	p=0.99	6(21%)	14(50%)	p=0.03	7+-3	10+-3	p=0.06	PaO2/FiO2 à 1h : 194 ± 31	170 ± 42	p=0.64	-	-	-	1.8 ± 0.7	6+-2	p=0.04	-	-	-	1(4%)	4(15%)	-	Population avec pneumopathie infectieuse non grave mais comprenant avec et sans BPCO	SERIEUX trés faible effectif et hétérogène sans et avec BPCO mais réparti de façon homogène entre les deux groupes	NON	1	<10%	0	0	0	0	0	0	0	0
26	2000	Martin, T. J.; Hovis, J. D.; Costantino, J. P.; Bierman, M. I.; Donahoe, M. P.; Rogers, R. M.; Kreit, J. W.; Sciurba, F. C.; Stiller, R. A.; Sanders, M. H.	A randomized, prospective evaluation of noninvasive ventilation for acute respiratory failure	American Journal of Respiratory and Critical Care Medicine	PMID: 10712326	VNI=32	Standard oxygénothérapie n=29	9(28%)	17(59%)	-	Average rate of intubation for 100 ICU days, 6.38	21.25	p=0.002	-	-	-	PaO2/FiO2 : 103 ± 35	110 ± 43	p=0.61	pH=7.35 ± 0.09	7.31 ± 0.16	p=0.40	5jours	6jours	p=0.77	-	-	-	-	-	-	Population trés hétérogène : extubé, BPCO, infectieuse	SERIEUX plus de BPCO hypercapnique dans le groupe VNI	NON	1	-1	-1	0	0	0	0	0	0	0
										Outcome Hématose

## Sheet: PICO et requête MESH
	CHAMP 4	Indications de la ventilation mécanique invasive et noninvasive chez les patients sous oxygénothérapie
	Population	Patient en détresse respiratoire nécessitant une oxygénothérapie
	Intervention	VNI
	Comparaison	Autres méthodes d'oxygénothérapie
	Outcome	Mortalité, recours à l’intubation, hématose, durée de VM, durée de séjour, confort, complications
	Requette MESH	(((("non invasive ventilation"[All Fields]) OR ("noninvasive ventilation"[All Fields])) OR (non-invasive ventilation)) AND ("acute respiratory"[All Fields]))
	Nombre d'article analysés	n=167
	Nombre d'article inclus	n=26

## Sheet: Liste des études analysées
A analyser	Médecin	COVID-19	Pédiatrie	Publication Year	Author	Title	Publication Title	PMID	Link Attachments	DOI
non		oui	non	2023	Atmowihardjo, Leila N.; Schippers, Job R.; Duijvelaar, Erik; Bartelink, Imke H.; Bet, Pierre M.; Swart, Noortje E. L.; van Rein, Nienke; Purdy, Keith; Cavalla, David; McElroy, Andrew; Fritchley, Sarah; Vonk Noordegraaf, Anton; Endeman, Henrik; van Velzen, Patricia; Koopmans, Matty; Bogaard, Harm Jan; Heunks, Leo; Juffermans, Nicole; Schultz, Marcus J.; Tuinman, Pieter R.; Bos, Lieuwe D. J.; Aman,…	Efficacy and safety of intravenous imatinib in COVID-19 ARDS: a randomized, double-blind, placebo-controlled clinical trial	Critical Care (London, England)	PMID: 37291677 PMCID: PMC10249575	http://www.ncbi.nlm.nih.gov/pubmed/37291677	10.1186/s13054-023-04516-4
oui	Richard	non	non	2023	Carrié, Cédric; Rieu, Benjamin; Benard, Antoine; Trin, Kilian; Petit, Laurent; Massri, Alexandre; Jurcison, Igor; Rousseau, Guillaume; Tran Van, David; Reynaud Salard, Marie; Bourenne, Jeremy; Levrat, Albrice; Muller, Laurent; Marie, Damien; Dahyot-Fizelier, Claire; Pottecher, Julien; David, Jean-Stéphane; Godet, Thomas; Biais, Matthieu	Early non-invasive ventilation and high-flow nasal oxygen therapy for preventing endotracheal intubation in hypoxemic blunt chest trauma patients: the OptiTHO randomized trial	Critical Care (London, England)	PMID: 37101272 PMCID: PMC10131545	http://www.ncbi.nlm.nih.gov/pubmed/37101272	10.1186/s13054-023-04429-2
non		oui	non	2023	Ware, Lorraine B.; Soleymanlou, Nima; McAuley, Danny Francis; Estrada, Vicente; Diaz, George A.; Lacamera, Peter; Kaste, Renee; Choi, Wansuk; Gupta, Abhya; Welte, Tobias	TRPC6 inhibitor (BI 764198) to reduce risk and severity of ARDS due to COVID-19: a phase II randomised controlled trial	Thorax	PMID: 37024277 PMCID: PMC10359525	http://www.ncbi.nlm.nih.gov/pubmed/37024277	10.1136/thorax-2022-219668
oui	Richard	oui	non	2022	Nevola, Riccardo; Russo, Antonio; Scuotto, Samuel; Imbriani, Simona; Aprea, Concetta; Abitabile, Marianna; Beccia, Domenico; Brin, Chiara; Carusone, Caterina; Cinone, Francesca; Cirigliano, Giovanna; Colantuoni, Sara; Cozzolino, Domenico; Cuomo, Giovanna; Del Core, Micol; Gjeloshi, Klodian; Marrone, Aldo; Medicamento, Giulia; Meo, Luciana Agnese; Nappo, Francesco; Padula, Andrea; Pafundi, Pia Cla…	Non-invasive respiratory support in SARS-CoV-2 related acute respiratory distress syndrome: when is it most appropriate to start treatment?	Respiratory Research	PMID: 36463178 PMCID: PMC9719658	http://www.ncbi.nlm.nih.gov/pubmed/36463178	10.1186/s12931-022-02258-5
oui	Richard	non	non	2023	Menga, Luca S.; Delle Cese, Luca; Rosà, Tommaso; Cesarano, Melania; Scarascia, Roberta; Michi, Teresa; Biasucci, Daniele G.; Ruggiero, Ersilia; Dell'Anna, Antonio M.; Cutuli, Salvatore L.; Tanzarella, Eloisa S.; Pintaudi, Gabriele; De Pascale, Gennaro; Sandroni, Claudio; Maggiore, Salvatore Maurizio; Grieco, Domenico L.; Antonelli, Massimo	Respective Effects of Helmet Pressure Support, Continuous Positive Airway Pressure, and Nasal High-Flow in Hypoxemic Respiratory Failure: A Randomized Crossover Clinical Trial	American Journal of Respiratory and Critical Care Medicine	PMID: 36378814	http://www.ncbi.nlm.nih.gov/pubmed/36378814	10.1164/rccm.202204-0629OC
non		non	non	2022	Maggiore, Salvatore Maurizio; Jaber, Samir; Grieco, Domenico Luca; Mancebo, Jordi; Zakynthinos, Spyros; Demoule, Alexandre; Ricard, Jean-Damien; Navalesi, Paolo; Vaschetto, Rosanna; Hraiech, Sami; Klouche, Kada; Frat, Jean-Pierre; Lemiale, Virginie; Fanelli, Vito; Chanques, Gerald; Natalini, Daniele; Ischaki, Eleni; Reuter, Danielle; Morán, Indalecio; La Combe, Béatrice; Longhini, Federico; De Ga…	High-Flow Versus VenturiMask Oxygen Therapy to Prevent Reintubation in Hypoxemic Patients after Extubation: A Multicenter Randomized Clinical Trial	American Journal of Respiratory and Critical Care Medicine	PMID: 35849787	http://www.ncbi.nlm.nih.gov/pubmed/35849787	10.1164/rccm.202201-0065OC
non		oui	non	2022	Labro, Guylaine; Tubach, Florence; Belin, Lisa; Dubost, Jean-Louis; Osman, David; Muller, Grégoire; Quenot, Jean-Pierre; Da Silva, Daniel; Zarka, Jonathan; Turpin, Matthieu; Mayaux, Julien; Lamer, Christian; Doyen, Denis; Chevrel, Guillaume; Plantefeve, Gaétan; Demeret, Sophie; Piton, Gaël; Manzon, Cyril; Ochin, Evelina; Gaillard, Raphael; Dautzenberg, Bertrand; Baldacini, Mathieu; Lebbah, Said; …	Nicotine patches in patients on mechanical ventilation for severe COVID-19: a randomized, double-blind, placebo-controlled, multicentre trial	Intensive Care Medicine	PMID: 35676335 PMCID: PMC9177407	http://www.ncbi.nlm.nih.gov/pubmed/35676335	10.1007/s00134-022-06721-1
non		oui	non	2022	Alhazzani, Waleed; Parhar, Ken Kuljit S.; Weatherald, Jason; Al Duhailib, Zainab; Alshahrani, Mohammed; Al-Fares, Abdulrahman; Buabbas, Sarah; Cherian, Sujith V.; Munshi, Laveena; Fan, Eddy; Al-Hameed, Fahad; Chalabi, Jamal; Rahmatullah, Amera A.; Duan, Erick; Tsang, Jennifer L. Y.; Lewis, Kimberley; Lauzier, François; Centofanti, John; Rochwerg, Bram; Culgin, Sarah; Nelson, Katlynne; Abdukahil, …	Effect of Awake Prone Positioning on Endotracheal Intubation in Patients With COVID-19 and Acute Respiratory Failure: A Randomized Clinical Trial	JAMA	PMID: 35569448 PMCID: PMC9108999	http://www.ncbi.nlm.nih.gov/pubmed/35569448	10.1001/jama.2022.7993
non		oui	non	2022	Andrade, Suellen Marinho; Cecília de Araújo Silvestre, Maria; Tenório de França, Eduardo Ériko; Bezerra Sales Queiroz, Maria Heloísa; de Jesus Santana, Kelly; Lima Holmes Madruga, Marcela Lais; Torres Teixeira Mendes, Cristina Katya; Araújo de Oliveira, Eliane; Bezerra, João Felipe; Barreto, Renata Gomes; Alves Fernandes da Silva, Silmara Maria; Alves de Sousa, Thais; Medeiros de Sousa, Wendy Chr…	Efficacy and safety of HD-tDCS and respiratory rehabilitation for critically ill patients with COVID-19 The HD-RECOVERY randomized clinical trial	Brain Stimulation	PMID: 35568312 PMCID: PMC9093082	http://www.ncbi.nlm.nih.gov/pubmed/35568312	10.1016/j.brs.2022.05.006
non		non	non	2022	Schifino, Gioacchino; Vega, Maria L.; Pisani, Lara; Prediletto, Irene; Catalanotti, Vito; Comellini, Vittoria; Bassi, Ilaria; Zompatori, Maurizio; Ranieri, Marco Vito; Nava, Stefano	Effects of non-invasive respiratory supports on inspiratory effort in moderate-severe COVID-19 patients. A randomized physiological study	European Journal of Internal Medicine	PMID: 35483993 PMCID: PMC9023341	http://www.ncbi.nlm.nih.gov/pubmed/35483993	10.1016/j.ejim.2022.04.012
non		oui	non	2022	Bruen, Charles; Al-Saadi, Mukhtar; Michelson, Edward A.; Tanios, Maged; Mendoza-Ayala, Raul; Miller, Joseph; Zhang, Jeffrey; Stauderman, Kenneth; Hebbar, Sudarshan; Hou, Peter C.	Auxora vs. placebo for the treatment of patients with severe COVID-19 pneumonia: a randomized-controlled clinical trial	Critical Care (London, England)	PMID: 35395943 PMCID: PMC8992417	http://www.ncbi.nlm.nih.gov/pubmed/35395943	10.1186/s13054-022-03964-8
non		non	oui	2022	Li, Xiao-Qing; Zhao, Wan-Ling; Li, De-Yuan; Lei, Lei; Luo, Li-Li; Qiao, Li-Na	[Clinical Study on Early Extubation and Sequential Non-Invasive Respiratory Support for Children with Acute Respiratory Failure Receiving Invasive Mechanical Ventilation]	Sichuan Da Xue Xue Bao. Yi Xue Ban = Journal of Sichuan University. Medical Science Edition	PMID: 35332737	http://www.ncbi.nlm.nih.gov/pubmed/35332737	10.12182/20220360206
oui	Richard	non	non	2022	Coudroy, Rémi; Frat, Jean-Pierre; Ehrmann, Stephan; Pène, Frédéric; Decavèle, Maxens; Terzi, Nicolas; Prat, Gwenaël; Garret, Charlotte; Contou, Damien; Gacouin, Arnaud; Bourenne, Jeremy; Girault, Christophe; Vinsonneau, Christophe; Dellamonica, Jean; Labro, Guylaine; Jochmans, Sébastien; Herbland, Alexandre; Quenot, Jean-Pierre; Devaquet, Jérôme; Benzekri, Dalila; Vivier, Emmanuel; Nseir, Saad; C…	High-flow nasal oxygen alone or alternating with non-invasive ventilation in critically ill immunocompromised patients with acute respiratory failure: a randomised controlled trial	The Lancet. Respiratory Medicine	PMID: 35325620	http://www.ncbi.nlm.nih.gov/pubmed/35325620	10.1016/S2213-2600(22)00096-0
non		non	non	2021	Belenguer-Muncharaz, Alberto; Mateu-Campos, Maria-Lidón; Vidal-Tegedor, Bárbara; Ferrándiz-Sellés, María-Desamparados; Micó-Gómez, Maria-Luisa; Altaba-Tena, Susana; Arlandis-Tomás, María; Álvaro-Sánchez, Rosa; Rodríguez-Martínez, Enver; Rodríguez-Portillo, Jairo	Noninvasive ventilation versus conventional oxygen therapy after extubation failure in high-risk patients in an intensive care unit: a pragmatic clinical trial	Revista Brasileira De Terapia Intensiva	PMID: 35107547 PMCID: PMC8555401	http://www.ncbi.nlm.nih.gov/pubmed/35107547	10.5935/0103-507X.20210059
non		non	non	2023	Abrard, Stanislas; Rineau, Emmanuel; Seegers, Valerie; Lebrec, Nathalie; Sargentini, Cyril; Jeanneteau, Audrey; Longeau, Emmanuelle; Caron, Sigrid; Callahan, Jean-Christophe; Chudeau, Nicolas; Beloncle, François; Lasocki, Sigismond; Dupoiron, Denis	Postoperative prophylactic intermittent noninvasive ventilation versus usual postoperative care for patients at high risk of pulmonary complications: a multicentre randomised trial	British Journal of Anaesthesia	PMID: 34996593	http://www.ncbi.nlm.nih.gov/pubmed/34996593	10.1016/j.bja.2021.11.033
non		non	non	2021	Carlton, Erin F.; Donnelly, John P.; Prescott, Hallie C.; Asaro, Lisa A.; Barbaro, Ryan P.; Watson, R. Scott; Curley, Martha A. Q.; RESTORE Study Investigators	School and Work Absences After Critical Care Hospitalization for Pediatric Acute Respiratory Failure: A Secondary Analysis of a Cluster Randomized Trial	JAMA network open	PMID: 34940862 PMCID: PMC8703244	http://www.ncbi.nlm.nih.gov/pubmed/34940862	10.1001/jamanetworkopen.2021.40732
non		oui	non	2022	Merchante, Nicolás; Cárcel, Sheila; Garrido-Gracia, José Carlos; Trigo-Rodríguez, Marta; Moreno, María Ángeles Esteban; León-López, Rafael; Espíndola-Gómez, Reinaldo; Alonso, Eduardo Aguilar; García, David Vinuesa; Romero-Palacios, Alberto; Pérez-Camacho, Inés; Gutiérrez-Gutiérrez, Belén; Martínez-Marcos, Francisco Javier; Fernández-Roldán, Concepción; Pérez-Crespo, Pedro María Martínez; Caño, Al…	Early Use of Sarilumab in Patients Hospitalized with COVID-19 Pneumonia and Features of Systemic Inflammation: the SARICOR Randomized Clinical Trial	Antimicrobial Agents and Chemotherapy	PMID: 34902262 PMCID: PMC8846457	http://www.ncbi.nlm.nih.gov/pubmed/34902262	10.1128/AAC.02107-21
oui	Richard	oui	non	2021	Nair, Parvathy Ramachandran; Haritha, Damarla; Behera, Srikant; Kayina, Choro Athiphro; Maitra, Souvik; Anand, Rahul Kumar; Ray, Bikash Ranjan; Soneja, Manish; Subramaniam, Rajeshwari; Baidya, Dalim Kumar	Comparison of High-Flow Nasal Cannula and Noninvasive Ventilation in Acute Hypoxemic Respiratory Failure Due to Severe COVID-19 Pneumonia	Respiratory Care	PMID: 34584010	http://www.ncbi.nlm.nih.gov/pubmed/34584010	10.4187/respcare.09130
non		oui	non	2022	Ader, Florence; Bouscambert-Duchamp, Maude; Hites, Maya; Peiffer-Smadja, Nathan; Poissy, Julien; Belhadi, Drifa; Diallo, Alpha; Lê, Minh-Patrick; Peytavin, Gilles; Staub, Thérèse; Greil, Richard; Guedj, Jérémie; Paiva, Jose-Artur; Costagliola, Dominique; Yazdanpanah, Yazdan; Burdet, Charles; Mentré, France; DisCoVeRy Study Group	Remdesivir plus standard of care versus standard of care alone for the treatment of patients admitted to hospital with COVID-19 (DisCoVeRy): a phase 3, randomised, controlled, open-label trial	The Lancet. Infectious Diseases	PMID: 34534511 PMCID: PMC8439621	http://www.ncbi.nlm.nih.gov/pubmed/34534511	10.1016/S1473-3099(21)00485-0
non		non	non	2021	Lin, Shao-Hua; He, Ying-Ping; Lian, Jun-Jie; Chu, Cun-Kun	Procalcitonin kinetics to guide sequential invasive-noninvasive mechanical ventilation weaning in patients with acute exacerbation of chronic obstructive pulmonary disease and respiratory failure: procalcitonin's adjunct role	The Libyan Journal of Medicine	PMID: 34357857 PMCID: PMC8354150	http://www.ncbi.nlm.nih.gov/pubmed/34357857	10.1080/19932820.2021.1961382
non		non	non	2021	Adi, Osman; Via, Gabriele; Salleh, Siti Hafsah; Chuan, Tan Wan; Rahman, Jamalludin Ab; Muhammad, Nik Azlan Nik; Atan, Rafidah; Yunos, Nor'azim M.	Randomized clinical trial comparing helmet continuous positive airway pressure (hCPAP) to facemask continuous positive airway pressure (fCPAP) for the treatment of acute respiratory failure in the emergency department	The American Journal of Emergency Medicine	PMID: 34271286	http://www.ncbi.nlm.nih.gov/pubmed/34271286	10.1016/j.ajem.2021.06.031
non		non	non	2021	Thille, Arnaud W.; Monseau, Grégoire; Coudroy, Rémi; Nay, Mai-Anh; Gacouin, Arnaud; Decavèle, Maxens; Sonneville, Romain; Beloncle, François; Girault, Christophe; Dangers, Laurence; Lautrette, Alexandre; Levrat, Quentin; Rouzé, Anahita; Vivier, Emmanuel; Lascarrou, Jean-Baptiste; Ricard, Jean-Damien; Razazi, Keyvan; Barberet, Guillaume; Lebert, Christine; Ehrmann, Stephan; Massri, Alexandre; Bour…	Non-invasive ventilation versus high-flow nasal oxygen for postextubation respiratory failure in ICU: a post-hoc analysis of a randomized clinical trial	Critical Care (London, England)	PMID: 34183053 PMCID: PMC8236736	http://www.ncbi.nlm.nih.gov/pubmed/34183053	10.1186/s13054-021-03621-6
non		non	non	2022	Küçük, Mehtap Pehlivanlar; Öztürk, Çağatay Erman; İlkaya, Nazan Köylü; Küçük, Ahmet Oğuzhan; Ergül, Dursun Fırat; Ülger, Fatma	The effect of preemptive airway pressure release ventilation on patients with high risk for acute respiratory distress syndrome: a randomized controlled trial	Brazilian Journal of Anesthesiology (Elsevier)	PMID: 33905798 PMCID: PMC9373213	http://www.ncbi.nlm.nih.gov/pubmed/33905798	10.1016/j.bjane.2021.03.022
non		non	non	2022	Finn, Judith C.; Brink, Deon; Mckenzie, Nicole; Garcia, Antony; Tohira, Hideo; Perkins, Gavin D.; Arendts, Glenn; Fatovich, Daniel M.; Hendrie, Delia; McQuillan, Brendan; Summers, Quentin; Celenza, Antonio; Mukherjee, Ashes; Smedley, Ben; Pereira, Gavin; Ball, Stephen; Williams, Teresa; Bailey, Paul	Prehospital continuous positive airway pressure (CPAP) for acute respiratory distress: a randomised controlled trial	Emergency medicine journal: EMJ	PMID: 33771819	http://www.ncbi.nlm.nih.gov/pubmed/33771819	10.1136/emermed-2020-210256
non		oui	non	2021	Jamaati, Hamidreza; Hashemian, Seyed MohammadReza; Farzanegan, Behrooz; Malekmohammad, Majid; Tabarsi, Payam; Marjani, Majid; Moniri, Afshin; Abtahian, Zahra; Haseli, Sara; Mortaz, Esmaeil; Dastan, Alireza; Mohamadnia, Abdolreza; Vahedi, Abdolbaset; Monjazebi, Fatemeh; Yassari, Fatemeh; Fadaeizadeh, Lida; Saffaei, Ali; Dastan, Farzaneh	No clinical benefit of high dose corticosteroid administration in patients with COVID-19: A preliminary report of a randomized clinical trial	European Journal of Pharmacology	PMID: 33607104 PMCID: PMC7885705	http://www.ncbi.nlm.nih.gov/pubmed/33607104	10.1016/j.ejphar.2021.173947
non		non	non	2021	Fuller, Gordon W.; Keating, Samuel; Goodacre, Steve; Herbert, Esther; Perkins, Gavin D.; Rosser, Andy; Gunson, Imogen; Miller, Joshua; Ward, Matthew; Bradburn, Mike; Thokala, Praveen; Harris, Tim; Marsh, Margaret M.; Scott, Alexander J.; Cooper, Cindy	Prehospital continuous positive airway pressure for acute respiratory failure: the ACUTE feasibility RCT	Health Technology Assessment (Winchester, England)	PMID: 33538686 PMCID: PMC7883213	http://www.ncbi.nlm.nih.gov/pubmed/33538686	10.3310/hta25070
non		non	non	2021	Alptekinoğlu Mendil, Nilgün; Temel, Şahin; Yüksel, Recep Civan; Gündoğan, Kürşat; Eser, Bülent; Kaynar, Leylagül; Sungur, Murat	The use of high-flow nasal oxygen vs. standard oxygen therapy in hematological malignancy patients with acute respiratory failure in hematology wards	Turkish Journal of Medical Sciences	PMID: 33517607 PMCID: PMC8569805	http://www.ncbi.nlm.nih.gov/pubmed/33517607	10.3906/sag-2007-228
non		oui	non	2021	CORIMUNO-19 Collaborative group	Effect of anakinra versus usual care in adults in hospital with COVID-19 and mild-to-moderate pneumonia (CORIMUNO-ANA-1): a randomised controlled trial	The Lancet. Respiratory Medicine	PMID: 33493450 PMCID: PMC7825875	http://www.ncbi.nlm.nih.gov/pubmed/33493450	10.1016/S2213-2600(20)30556-7
non		non	non	2021	Dixon, Barry; Smith, Roger J.; Campbell, Duncan J.; Moran, John L.; Doig, Gordon S.; Rechnitzer, Thomas; MacIsaac, Christopher M.; Simpson, Nicholas; van Haren, Frank M. P.; Ghosh, Angajendra N.; Gupta, Sachin; Broadfield, Emma J. C.; Crozier, Timothy M. E.; French, Craig; Santamaria, John D.; CHARLI Study Group	Nebulised heparin for patients with or at risk of acute respiratory distress syndrome: a multicentre, randomised, double-blind, placebo-controlled phase 3 trial	The Lancet. Respiratory Medicine	PMID: 33493448 PMCID: PMC7826120	http://www.ncbi.nlm.nih.gov/pubmed/33493448	10.1016/S2213-2600(20)30470-7
non		non	non	2021	Levitt, Joseph E.; Festic, Emir; Desai, Manisha; Hedlin, Haley; Mahaffey, Kenneth W.; Rogers, Angela J.; Gajic, Ognjen; Matthay, Michael A.; ARREST Pneumonia Clinical Trial Investigators	The ARREST Pneumonia Clinical Trial. Rationale and Design	Annals of the American Thoracic Society	PMID: 33493423 PMCID: PMC8008996	http://www.ncbi.nlm.nih.gov/pubmed/33493423	10.1513/AnnalsATS.202009-1115SD
non		non	non	2020	Cortegiani, Andrea; Longhini, Federico; Madotto, Fabiana; Groff, Paolo; Scala, Raffaele; Crimi, Claudia; Carlucci, Annalisa; Bruni, Andrea; Garofalo, Eugenio; Raineri, Santi Maurizio; Tonelli, Roberto; Comellini, Vittoria; Lupia, Enrico; Vetrugno, Luigi; Clini, Enrico; Giarratano, Antonino; Nava, Stefano; Navalesi, Paolo; Gregoretti, Cesare; H. F.-AECOPD study investigators	High flow nasal therapy versus noninvasive ventilation as initial ventilatory strategy in COPD exacerbation: a multicenter non-inferiority randomized trial	Critical Care (London, England)	PMID: 33317579 PMCID: PMC7734463	http://www.ncbi.nlm.nih.gov/pubmed/33317579	10.1186/s13054-020-03409-0
oui	Richard	non	non	2020	Liu, Qi; Shan, Mengtian; Zhu, Hailong; Cao, Jianliang; Chen, Rongchang	Noninvasive ventilation with a helmet in patients with acute respiratory failure caused by chest trauma: a randomized controlled trial	Scientific Reports	PMID: 33293689 PMCID: PMC7722864	http://www.ncbi.nlm.nih.gov/pubmed/33293689	10.1038/s41598-020-78607-5
non		oui	non	2020	Ibarra-Estrada, Miguel Á; Marín-Rosales, Miguel; García-Salcido, Roxana; Aguirre-Díaz, Sara A.; Vargas-Obieta, Alexandra; Chávez-Peña, Quetzalcóatl; López-Pulgarín, José A.; Mijangos-Méndez, Julio C.; Aguirre-Avalos, Guadalupe	Prone positioning in non-intubated patients with COVID-19 associated acute respiratory failure, the PRO-CARF trial: A structured summary of a study protocol for a randomised controlled trial	Trials	PMID: 33225990 PMCID: PMC7680981	http://www.ncbi.nlm.nih.gov/pubmed/33225990	10.1186/s13063-020-04882-2
non		oui	non	2020	Self, Wesley H.; Semler, Matthew W.; Leither, Lindsay M.; Casey, Jonathan D.; Angus, Derek C.; Brower, Roy G.; Chang, Steven Y.; Collins, Sean P.; Eppensteiner, John C.; Filbin, Michael R.; Files, D. Clark; Gibbs, Kevin W.; Ginde, Adit A.; Gong, Michelle N.; Harrell, Frank E.; Hayden, Douglas L.; Hough, Catherine L.; Johnson, Nicholas J.; Khan, Akram; Lindsell, Christopher J.; Matthay, Michael A.…	Effect of Hydroxychloroquine on Clinical Status at 14 Days in Hospitalized Patients With COVID-19: A Randomized Clinical Trial	JAMA	PMID: 33165621 PMCID: PMC7653542	http://www.ncbi.nlm.nih.gov/pubmed/33165621	10.1001/jama.2020.22240
non		non	non	2021	Cammarota, Gianmaria; Santangelo, Erminio; Lauro, Gianluigi; Verdina, Federico; Boniolo, Ester; De Vita, Nello; Tarquini, Riccardo; Spinelli, Elena; Garofalo, Eugenio; Bruni, Andrea; Zanoni, Marta; Messina, Antonio; Pesenti, Antonio; Corte, Francesco Della; Navalesi, Paolo; Vaschetto, Rosanna; Mauri, Tommaso	Esophageal balloon calibration during Sigh: A physiologic, randomized, cross-over study	Journal of Critical Care	PMID: 33157308	http://www.ncbi.nlm.nih.gov/pubmed/33157308	10.1016/j.jcrc.2020.10.021
non		non	non	2021	Ford, H. James; Anderson, Wayne H.; Wendlandt, Blair; Bice, Thomas; Ceppe, Agathe; Lanier, Joyce; Carson, Shannon S.	Randomized, Placebo-controlled Trial of Inhaled Treprostinil for Patients at Risk for Acute Respiratory Distress Syndrome	Annals of the American Thoracic Society	PMID: 33095030	http://www.ncbi.nlm.nih.gov/pubmed/33095030	10.1513/AnnalsATS.202004-374OC
non		oui	non	2020	Tomazini, Bruno Martins; Maia, Israel Silva; Bueno, Flavia Regina; Silva, Maria Vitoria Aparecida Oliveira; Baldassare, Franca Pellison; Costa, Eduardo Leite Vieira; Moura, Ricardo Antonio Bonifácio; Honorato, Michele Ouriques; Costa, André Nathan; Cavalcanti, Alexandre Biasi; Rosa, Regis Goulart; Avezum, Álvaro; Veiga, Viviane Cordeiro; Lopes, Renato Delascio; Damiani, Lucas Petri; Machado, Fláv…	COVID-19-associated ARDS treated with DEXamethasone (CoDEX): study design and rationale for a randomized trial	Revista Brasileira De Terapia Intensiva	PMID: 33053024 PMCID: PMC7595716	http://www.ncbi.nlm.nih.gov/pubmed/33053024	10.5935/0103-507X.20200063
non		non	non	2021	Wong, An-Kwok Ian; Cheung, Patricia C.; Zhang, James; Cotsonis, George; Kutner, Michael; Gay, Peter C.; Collop, Nancy A.	Randomized Controlled Trial of a Novel Communication Device Assessed During Noninvasive Ventilation Therapy	Chest	PMID: 33011202 PMCID: PMC8039010	http://www.ncbi.nlm.nih.gov/pubmed/33011202	10.1016/j.chest.2020.09.250
non		oui	non	2021	Cheng, Lin-Ling; Guan, Wei-Jie; Duan, Chong-Yang; Zhang, Nuo-Fu; Lei, Chun-Liang; Hu, Yu; Chen, Ai-Lan; Li, Shi-Yue; Zhuo, Chao; Deng, Xi-Long; Cheng, Fan-Jun; Gao, Yong; Zhang, Jian-Heng; Xie, Jia-Xing; Peng, Hong; Li, Ying-Xian; Wu, Xiao-Xiong; Liu, Wen; Peng, Hui; Wang, Jian; Xiao, Guang-Ming; Chen, Ping-Yan; Wang, Chun-Yan; Yang, Zi-Feng; Zhao, Jin-Cun; Zhong, Nan-Shan	Effect of Recombinant Human Granulocyte Colony-Stimulating Factor for Patients With Coronavirus Disease 2019 (COVID-19) and Lymphopenia: A Randomized Clinical Trial	JAMA internal medicine	PMID: 32910179 PMCID: PMC7489414	http://www.ncbi.nlm.nih.gov/pubmed/32910179	10.1001/jamainternmed.2020.5503
non		oui	non	2020	Furtado, Remo H. M.; Berwanger, Otavio; Fonseca, Henrique A.; Corrêa, Thiago D.; Ferraz, Leonardo R.; Lapa, Maura G.; Zampieri, Fernando G.; Veiga, Viviane C.; Azevedo, Luciano C. P.; Rosa, Regis G.; Lopes, Renato D.; Avezum, Alvaro; Manoel, Airton L. O.; Piza, Felipe M. T.; Martins, Priscilla A.; Lisboa, Thiago C.; Pereira, Adriano J.; Olivato, Guilherme B.; Dantas, Vicente C. S.; Milan, Eveline…	Azithromycin in addition to standard of care versus standard of care alone in the treatment of patients admitted to the hospital with severe COVID-19 in Brazil (COALITION II): a randomised clinical trial	Lancet (London, England)	PMID: 32896292 PMCID: PMC7836431	http://www.ncbi.nlm.nih.gov/pubmed/32896292	10.1016/S0140-6736(20)31862-6
non		non	non	2021	Prasad, Kuruswamy Thurai; Gandra, Raghava Rao; Dhooria, Sahajal; Muthu, Valliappan; Aggarwal, Ashutosh Nath; Agarwal, Ritesh; Sehgal, Inderpaul Singh	Comparing Noninvasive Ventilation Delivered Using Neurally-Adjusted Ventilatory Assist or Pressure Support in Acute Respiratory Failure	Respiratory Care	PMID: 32873750	http://www.ncbi.nlm.nih.gov/pubmed/32873750	10.4187/respcare.07952
non		non	non	2020	Karalapillai, Dharshi; Weinberg, Laurence; Peyton, Philip; Ellard, Louise; Hu, Raymond; Pearce, Brett; Tan, Chong O.; Story, David; O'Donnell, Mark; Hamilton, Patrick; Oughton, Chad; Galtieri, Jonathan; Wilson, Anthony; Serpa Neto, Ary; Eastwood, Glenn; Bellomo, Rinaldo; Jones, Daryl A.	Effect of Intraoperative Low Tidal Volume vs Conventional Tidal Volume on Postoperative Pulmonary Complications in Patients Undergoing Major Surgery: A Randomized Clinical Trial	JAMA	PMID: 32870298 PMCID: PMC7489812	http://www.ncbi.nlm.nih.gov/pubmed/32870298	10.1001/jama.2020.12866
non		non	non	2020	Fuller, Gordon; Keating, Sam; Goodacre, Steve; Herbert, Esther; Perkins, Gavin; Rosser, Andy; Gunson, Imogen; Miller, Josh; Ward, Matthew; Bradburn, Mike; Thokala, Praveen; Harris, Tim; Marsh, Maggie; Scott, Alex; Cooper, Cindy	Is a definitive trial of prehospital continuous positive airway pressure versus standard oxygen therapy for acute respiratory failure indicated? The ACUTE pilot randomised controlled trial	BMJ open	PMID: 32709643 PMCID: PMC7380855	http://www.ncbi.nlm.nih.gov/pubmed/32709643	10.1136/bmjopen-2019-035915
oui	Richard	non	non	2020	Grieco, Domenico Luca; Menga, Luca S.; Raggi, Valeria; Bongiovanni, Filippo; Anzellotti, Gian Marco; Tanzarella, Eloisa S.; Bocci, Maria Grazia; Mercurio, Giovanna; Dell'Anna, Antonio M.; Eleuteri, Davide; Bello, Giuseppe; Maviglia, Riccardo; Conti, Giorgio; Maggiore, Salvatore Maurizio; Antonelli, Massimo	Physiological Comparison of High-Flow Nasal Cannula and Helmet Noninvasive Ventilation in Acute Hypoxemic Respiratory Failure	American Journal of Respiratory and Critical Care Medicine	PMID: 31687831	http://www.ncbi.nlm.nih.gov/pubmed/31687831	10.1164/rccm.201904-0841OC
non		non	non	2019	Perkins, Gavin D.; Mistry, Dipesh; Lall, Ranjit; Gao-Smith, Fang; Snelson, Catherine; Hart, Nicholas; Camporota, Luigi; Varley, James; Carle, Coralie; Paramasivam, Elankumaran; Hoddell, Beverly; de Paeztron, Adam; Dosanjh, Sukhdeep; Sampson, Julia; Blair, Laura; Couper, Keith; McAuley, Daniel; Young, J. Duncan; Walsh, Tim; Blackwood, Bronagh; Rose, Louise; Lamb, Sarah E.; Dritsaki, Melina; Maredz…	Protocolised non-invasive compared with invasive weaning from mechanical ventilation for adults in intensive care: the Breathe RCT	Health Technology Assessment (Winchester, England)	PMID: 31532358 PMCID: PMC6766781	http://www.ncbi.nlm.nih.gov/pubmed/31532358	10.3310/hta23480
oui	Richard	non	non	2019	He, Hangyong; Sun, Bing; Liang, Lirong; Li, Yanming; Wang, He; Wei, Luqing; Li, Guofeng; Guo, Shuliang; Duan, Jun; Li, Yuping; Zhou, Ying; Chen, Yusheng; Li, Hongru; Yang, Jingping; Xu, Xiyuan; Song, Liqiang; Chen, Jie; Bao, Yong; Chen, Feng; Wang, Ping; Ji, Lixi; Zhang, Yongxiang; Ding, Yanyan; Chen, Liangan; Wang, Ying; Yang, Lan; Yang, Tian; Weng, Heng; Li, Hongyan; Wang, Daoxin; Tong, Jin; Su…	A multicenter RCT of noninvasive ventilation in pneumonia-induced early mild acute respiratory distress syndrome	Critical Care (London, England)	PMID: 31484582 PMCID: PMC6727327	http://www.ncbi.nlm.nih.gov/pubmed/31484582	10.1186/s13054-019-2575-6
non		non	non	2020	Vourc'h, Mickael; Nicolet, Johanna; Volteau, Christelle; Caubert, Laurene; Chabbert, Claude; Lepoivre, Thierry; Senage, Thomas; Roussel, Jean-Christian; Rozec, Bertrand	High-Flow Therapy by Nasal Cannulae Versus High-Flow Face Mask in Severe Hypoxemia After Cardiac Surgery: A Single-Center Randomized Controlled Study-The HEART FLOW Study	Journal of Cardiothoracic and Vascular Anesthesia	PMID: 31230964	http://www.ncbi.nlm.nih.gov/pubmed/31230964	10.1053/j.jvca.2019.05.039
non		non	non	2019	Longhini, Federico; Pisani, Lara; Lungu, Ramona; Comellini, Vittoria; Bruni, Andrea; Garofalo, Eugenio; Laura Vega, Maria; Cammarota, Gianmaria; Nava, Stefano; Navalesi, Paolo	High-Flow Oxygen Therapy After Noninvasive Ventilation Interruption in Patients Recovering From Hypercapnic Acute Respiratory Failure: A Physiological Crossover Trial	Critical Care Medicine	PMID: 30882477	http://www.ncbi.nlm.nih.gov/pubmed/30882477	10.1097/CCM.0000000000003740
non		non	non	2019	Pennisi, Mariano Alberto; Bello, Giuseppe; Congedo, Maria Teresa; Montini, Luca; Nachira, Dania; Ferretti, Gian Maria; Meacci, Elisa; Gualtieri, Elisabetta; De Pascale, Gennaro; Grieco, Domenico Luca; Margaritora, Stefano; Antonelli, Massimo	Early nasal high-flow versus Venturi mask oxygen therapy after lung resection: a randomized trial	Critical Care (London, England)	PMID: 30819227 PMCID: PMC6396480	http://www.ncbi.nlm.nih.gov/pubmed/30819227	10.1186/s13054-019-2361-5
non		non	non	2019	Cabrini, Luca; Brusasco, Claudia; Roasio, Agostino; Corradi, Francesco; Nardelli, Pasquale; Filippini, Matteo; Cotticelli, Virginia; Belletti, Alessandro; Ferrera, Lorenzo; Antonucci, Elio; Baiardo Redaelli, Martina; Lattuada, Marco; Colombo, Sergio; Olper, Luigi; Ponzetta, Giuseppe; Ananiadou, Sofia; Monti, Giacomo; Severi, Luca; Maj, Giulia; Giardina, Giuseppe; Biondi-Zoccai, Giuseppe; Benedett…	Non-invAsive VentIlation for early General wArd respiraTory failurE (NAVIGATE): A multicenter randomized controlled study. Protocol and statistical analysis plan	Contemporary Clinical Trials	PMID: 30739002	http://www.ncbi.nlm.nih.gov/pubmed/30739002	10.1016/j.cct.2019.02.001
non		non	non	2019	Messika, Jonathan; Martin, Yolaine; Maquigneau, Natacha; Puechberty, Christelle; Henry-Lagarrigue, Matthieu; Stoclin, Annabelle; Panneckouke, Nataly; Villard, Serge; Dechanet, Aline; Lafourcade, Alexandre; Dreyfuss, Didier; Hajage, David; Ricard, Jean-Damien; MUS-IRA team; MUS-IRA Investigators:	A musical intervention for respiratory comfort during noninvasive ventilation in the ICU	The European Respiratory Journal	PMID: 30578396	http://www.ncbi.nlm.nih.gov/pubmed/30578396	10.1183/13993003.01873-2018
non		non	non	2019	Vaschetto, Rosanna; Longhini, Federico; Persona, Paolo; Ori, Carlo; Stefani, Giulia; Liu, Songqiao; Yi, Yang; Lu, Weihua; Yu, Tao; Luo, Xiaoming; Tang, Rui; Li, Maoqin; Li, Jiaqiong; Cammarota, Gianmaria; Bruni, Andrea; Garofalo, Eugenio; Jin, Zhaochen; Yan, Jun; Zheng, Ruiqiang; Yin, Jingjing; Guido, Stefania; Della Corte, Francesco; Fontana, Tiziano; Gregoretti, Cesare; Cortegiani, Andrea; Giar…	Early extubation followed by immediate noninvasive ventilation vs. standard extubation in hypoxemic patients: a randomized clinical trial	Intensive Care Medicine	PMID: 30535516	http://www.ncbi.nlm.nih.gov/pubmed/30535516	10.1007/s00134-018-5478-0
oui	Richard	non	non	2018	Pratik Doshi, Jessica S Whittle 2, Michael Bublewicz 3, Joseph Kearney 4, Terrell Ashe 5, Russell Graham 6, Suesann Salazar 6, Terry W Ellis Jr 7, Dianna Maynard 3, Rose Dennis 5, April Tillotson 4, Mandy Hill 8, Misha Granado 8, Nancy Gordon 9, Charles Dunlap 10, Sheldon Spivey 5, Thomas L Miller 11	High-Velocity Nasal Insufflation in the Treatment of Respiratory Failure: A Randomized Clinical Trial	Annals of Emergency Medicine	PMID: 29310868	https://pubmed-ncbi-nlm-nih-gov.ezproxy.u-paris.fr/29310868/
non		non	non	2018	Azoulay, Elie; Lemiale, Virginie; Mokart, Djamel; Nseir, Saad; Argaud, Laurent; Pène, Frédéric; Kontar, Loay; Bruneel, Fabrice; Klouche, Kada; Barbier, François; Reignier, Jean; Berrahil-Meksen, Lilia; Louis, Guillaume; Constantin, Jean-Michel; Mayaux, Julien; Wallet, Florent; Kouatchet, Achille; Peigne, Vincent; Théodose, Igor; Perez, Pierre; Girault, Christophe; Jaber, Samir; Oziel, Johanna; Ny…	Effect of High-Flow Nasal Oxygen vs Standard Oxygen on 28-Day Mortality in Immunocompromised Patients With Acute Respiratory Failure: The HIGH Randomized Clinical Trial	JAMA	PMID: 30357270 PMCID: PMC6583581	http://www.ncbi.nlm.nih.gov/pubmed/30357270	10.1001/jama.2018.14282
non		non	non	2018	Spoletini, Giulia; Mega, Chiara; Pisani, Lara; Alotaibi, Mona; Khoja, Alia; Price, Lori Lyn; Blasi, Francesco; Nava, Stefano; Hill, Nicholas S.	High-flow nasal therapy vs standard oxygen during breaks off noninvasive ventilation for acute respiratory failure: A pilot randomized controlled trial	Journal of Critical Care	PMID: 30321833	http://www.ncbi.nlm.nih.gov/pubmed/30321833	10.1016/j.jcrc.2018.10.004
non		non	non	2018	Ricard, Jean-Damien; Dib, Fadia; Esposito-Farese, Marina; Messika, Jonathan; Girault, Christophe; REVA network	Comparison of high flow nasal cannula oxygen and conventional oxygen therapy on ventilatory support duration during acute-on-chronic respiratory failure: study protocol of a multicentre, randomised, controlled trial. The 'HIGH-FLOW ACRF' study	BMJ open	PMID: 30232113 PMCID: PMC6150142	http://www.ncbi.nlm.nih.gov/pubmed/30232113	10.1136/bmjopen-2018-022983
non		non	non	2018	Peters, Mark J.; Agbeko, Rachel; Davis, Peter; Klein, Nigel; Zenasni, Zohra; Jones, Amy; Mackerness, Christine; George, Susan; Veys, Paul; Ray, Samiran; Mouncey, Paul R.; Harrison, David A.; Rowan, Kathy; SCARF Study Investigators and the Pediatric Intensive Care Society Study Group (PICS-SG)	Randomized Study of Early Continuous Positive Airways Pressure in Acute Respiratory Failure in Children With Impaired Immunity (SCARF) ISRCTN82853500	Pediatric Critical Care Medicine: A Journal of the Society of Critical Care Medicine and the World Federation of Pediatric Intensive and Critical Care Societies	PMID: 30095746	http://www.ncbi.nlm.nih.gov/pubmed/30095746	10.1097/PCC.0000000000001683
non		non	non	2018	Patel, Bhakti K.; Wolfe, Krysta S.; MacKenzie, Erica L.; Salem, Dhafer; Esbrook, Cheryl L.; Pawlik, Amy J.; Stulberg, Megan; Kemple, Crystal; Teele, Megan; Zeleny, Erin; Macleod, Julia; Pohlman, Anne S.; Hall, Jesse B.; Kress, John P.	One-Year Outcomes in Patients With Acute Respiratory Distress Syndrome Enrolled in a Randomized Clinical Trial of Helmet Versus Facemask Noninvasive Ventilation	Critical Care Medicine	PMID: 29595563 PMCID: PMC6005726	http://www.ncbi.nlm.nih.gov/pubmed/29595563	10.1097/CCM.0000000000003124
non		non	non	2018	Coudroy, Rémi; Frat, Jean-Pierre; Boissier, Florence; Contou, Damien; Robert, René; Thille, Arnaud W.	Early Identification of Acute Respiratory Distress Syndrome in the Absence of Positive Pressure Ventilation: Implications for Revision of the Berlin Criteria for Acute Respiratory Distress Syndrome	Critical Care Medicine	PMID: 29271843	http://www.ncbi.nlm.nih.gov/pubmed/29271843	10.1097/CCM.0000000000002929
non		non	non	2017	Elgebaly, Ahmed Said	Does bilevel positive airway pressure improve outcome of acute respiratory failure after open-heart surgery?	Annals of Cardiac Anaesthesia	PMID: 28994676 PMCID: PMC5661310	http://www.ncbi.nlm.nih.gov/pubmed/28994676	10.4103/aca.ACA_95_17
oui	Richard	non	oui	2017	Jalil, Yorschua; Damiani, Felipe; Astudillo, Claudia; Villarroel, Gregory; Barañao, Patricio; Bustos, Edson; Silva, Alejandra; Mendez, Mireya	Impact of a Noninvasive Ventilation Protocol in Hospitalized Children With Acute Respiratory Failure	Respiratory Care	PMID: 28951468	http://www.ncbi.nlm.nih.gov/pubmed/28951468	10.4187/respcare.05660
non		non	non	2017	Wang, Tao; Liu, Gang; He, Kun; Lu, Xin; Liang, Xianquan; Wang, Meng; Zhu, Rong; Li, Zongru; Chen, Feng; Ke, Jun; Lin, Qingming; Qian, Chuanyun; Li, Bo; Wei, Jie; Lv, Jingjun; Li, Li; Gao, Yanxia; Wu, Guofeng; Yu, Xiaohong; Wei, Weiqin; Deng, Ying; Wang, Fengping; Zhang, Hong; Zheng, Yun; Zhan, Hong; Liao, Jinli; Tian, Yingping; Yao, Dongqi; Zhang, Jingsong; Chen, Xufeng; Yang, Lishan; Wu, Jiali; …	The efficacy of initial ventilation strategy for adult immunocompromised patients with severe acute hypoxemic respiratory failure: study protocol for a multicentre randomized controlled trial (VENIM)	BMC pulmonary medicine	PMID: 28931394 PMCID: PMC5607592	http://www.ncbi.nlm.nih.gov/pubmed/28931394	10.1186/s12890-017-0467-6
non		non	non	2017	Stéphan, François; Bérard, Laurence; Rézaiguia-Delclaux, Saida; Amaru, Priscilla; BiPOP Study Group	High-Flow Nasal Cannula Therapy Versus Intermittent Noninvasive Ventilation in Obese Subjects After Cardiothoracic Surgery	Respiratory Care	PMID: 28807988	http://www.ncbi.nlm.nih.gov/pubmed/28807988	10.4187/respcare.05473
non		non	non	2017	Belenguer-Muncharaz, Alberto; Mateu-Campos, Lidón; González-Luís, Rubén; Vidal-Tegedor, Bárbara; Ferrándiz-Sellés, Amparo; Árguedas-Cervera, Joaquín; Altaba-Tena, Susana; Casero-Roig, Patricia; Moreno-Clarí, Ester	Non-Invasive Mechanical Ventilation Versus Continuous Positive Airway Pressure Relating to Cardiogenic Pulmonary Edema in an Intensive Care Unit	Archivos De Bronconeumologia	PMID: 28689679	http://www.ncbi.nlm.nih.gov/pubmed/28689679	10.1016/j.arbres.2017.02.005
non		non	oui	2017	Vitaliti, Giovanna; Vitaliti, Maria Concetta; Finocchiaro, Maria Carla; Di Stefano, Vita Antonella; Pavone, Piero; Matin, Nassim; Motamed-Gorji, Nazgol; Lubrano, Riccardo; Falsaperla, Raffaele	Randomized Comparison of Helmet CPAP Versus High-Flow Nasal Cannula Oxygen in Pediatric Respiratory Distress	Respiratory Care	PMID: 28487415	http://www.ncbi.nlm.nih.gov/pubmed/28487415	10.4187/respcare.05384
non		non	non	2017	Otero, D. Peña; Domínguez, D. Vazquez; Fernández, L. Hernanz; Magariño, A. Santano; González, V. Jimenez; Klepzing, J. V. García; Montesinos, J. V. Beneit	Preventing facial pressure ulcers in patients under non-invasive mechanical ventilation: a randomised control trial	Journal of Wound Care	PMID: 28277990	http://www.ncbi.nlm.nih.gov/pubmed/28277990	10.12968/jowc.2017.26.3.128
non		non	non	2017	Sadeghi, Somayeh; Fakharian, Atefeh; Nasri, Peiman; Kiani, Arda	Comparison of Comfort and Effectiveness of Total Face Mask and Oronasal Mask in Noninvasive Positive Pressure Ventilation in Patients with Acute Respiratory Failure: A Clinical Trial	Canadian Respiratory Journal	PMID: 28270737 PMCID: PMC5320367	http://www.ncbi.nlm.nih.gov/pubmed/28270737	10.1155/2017/2048032
non		non	non	2017	Olper, Luigi; Bignami, Elena; Di Prima, Ambra L.; Albini, Santina; Nascimbene, Simona; Cabrini, Luca; Landoni, Giovanni; Alfieri, Ottavio	Continuous Positive Airway Pressure Versus Oxygen Therapy in the Cardiac Surgical Ward: A Randomized Trial	Journal of Cardiothoracic and Vascular Anesthesia	PMID: 27771274	http://www.ncbi.nlm.nih.gov/pubmed/27771274	10.1053/j.jvca.2016.08.007
non		non	non	2016	Demoule, A.; Clavel, M.; Rolland-Debord, C.; Perbet, S.; Terzi, N.; Kouatchet, A.; Wallet, F.; Roze, H.; Vargas, F.; Guerin, C.; Dellamonica, J.; Jaber, S.; Brochard, L.; Similowski, T.	Neurally adjusted ventilatory assist as an alternative to pressure support ventilation in adults: a French multicentre randomized trial	Intensive Care Medicine	PMID: 27686347	http://www.ncbi.nlm.nih.gov/pubmed/27686347	10.1007/s00134-016-4447-8
non		non	non	2016	Gonzalez-Bermejo, Jésus; Morélot-Panzini, Capucine; Tanguy, Marie-Laure; Meininger, Vincent; Pradat, Pierre-François; Lenglet, Timothée; Bruneteau, Gaëlle; Forestier, Nadine Le; Couratier, Philippe; Guy, Nathalie; Desnuelle, Claude; Prigent, Hélène; Perrin, Christophe; Attali, Valérie; Fargeot, Catherine; Nierat, Marie-Cécile; Royer, Catherine; Ménégaux, Fabrice; Salachas, François; Similowski, T…	Early diaphragm pacing in patients with amyotrophic lateral sclerosis (RespiStimALS): a randomised controlled triple-blind trial	The Lancet. Neurology	PMID: 27751553	http://www.ncbi.nlm.nih.gov/pubmed/27751553	10.1016/S1474-4422(16)30233-2
non		non	oui	2016	Chidini, Giovanna; De Luca, Daniele; Conti, Giorgio; Pelosi, Paolo; Nava, Stefano; Calderini, Edoardo	Early Noninvasive Neurally Adjusted Ventilatory Assist Versus Noninvasive Flow-Triggered Pressure Support Ventilation in Pediatric Acute Respiratory Failure: A Physiologic Randomized Controlled Trial	Pediatric Critical Care Medicine: A Journal of the Society of Critical Care Medicine and the World Federation of Pediatric Intensive and Critical Care Societies	PMID: 27749511	http://www.ncbi.nlm.nih.gov/pubmed/27749511	10.1097/PCC.0000000000000947
non		non	non	2017	Lemiale, Virginie; Resche-Rigon, Matthieu; Mokart, Djamel; Pène, Frédéric; Argaud, Laurent; Mayaux, Julien; Guitton, Christophe; Rabbat, Antoine; Girault, Christophe; Kouatchet, Achille; Vincent, François; Bruneel, Fabrice; Nyunga, Martine; Seguin, Amélie; Klouche, Kada; Colin, Gwenahel; Kontar, Loay; Perez, Pierre; Meert, Anne-Pascale; Benoit, Dominique D.; Papazian, Laurent; Demoule, Alexandre;…	High-Flow Nasal Cannula Oxygenation in Immunocompromised Patients With Acute Hypoxemic Respiratory Failure: A Groupe de Recherche Respiratoire en Réanimation Onco-Hématologique Study	Critical Care Medicine	PMID: 27655324	http://www.ncbi.nlm.nih.gov/pubmed/27655324	10.1097/CCM.0000000000002085
non		non	non	2016	Jaber, Samir; Molinari, Nicolas; De Jong, Audrey	New method of preoxygenation for orotracheal intubation in patients with hypoxaemic acute respiratory failure in the intensive care unit, non-invasive ventilation combined with apnoeic oxygenation by high flow nasal oxygen: the randomised OPTINIV study protocol	BMJ open	PMID: 27519921 PMCID: PMC4985915	http://www.ncbi.nlm.nih.gov/pubmed/27519921	10.1136/bmjopen-2016-011298
non		non	non	2016	Marshall, Hilary	Non-invasive ventilation by helmet more effective than face mask in acute respiratory distress syndrome	The Lancet. Respiratory Medicine	PMID: 27373812	http://www.ncbi.nlm.nih.gov/pubmed/27373812	10.1016/S2213-2600(16)30183-7
oui	Richard	non	non	2016	Frat, Jean-Pierre; Ragot, Stéphanie; Girault, Christophe; Perbet, Sébastien; Prat, Gwénael; Boulain, Thierry; Demoule, Alexandre; Ricard, Jean-Damien; Coudroy, Rémi; Robert, René; Mercat, Alain; Brochard, Laurent; Thille, Arnaud W.; REVA network	Effect of non-invasive oxygenation strategies in immunocompromised patients with severe acute respiratory failure: a post-hoc analysis of a randomised trial	The Lancet. Respiratory Medicine	PMID: 27245914	http://www.ncbi.nlm.nih.gov/pubmed/27245914	10.1016/S2213-2600(16)30093-5
non		non	non	2016	Patel, Bhakti K.; Wolfe, Krysta S.; Pohlman, Anne S.; Hall, Jesse B.; Kress, John P.	Effect of Noninvasive Ventilation Delivered by Helmet vs Face Mask on the Rate of Endotracheal Intubation in Patients With Acute Respiratory Distress Syndrome: A Randomized Clinical Trial	JAMA	PMID: 27179847 PMCID: PMC4967560	http://www.ncbi.nlm.nih.gov/pubmed/27179847	10.1001/jama.2016.6338
oui	Richard	non	non	2016	Jaber, Samir; Lescot, Thomas; Futier, Emmanuel; Paugam-Burtz, Catherine; Seguin, Philippe; Ferrandiere, Martine; Lasocki, Sigismond; Mimoz, Olivier; Hengy, Baptiste; Sannini, Antoine; Pottecher, Julien; Abback, Paër-Sélim; Riu, Beatrice; Belafia, Fouad; Constantin, Jean-Michel; Masseret, Elodie; Beaussier, Marc; Verzilli, Daniel; De Jong, Audrey; Chanques, Gerald; Brochard, Laurent; Molinari, Nic…	Effect of Noninvasive Ventilation on Tracheal Reintubation Among Patients With Hypoxemic Respiratory Failure Following Abdominal Surgery: A Randomized Clinical Trial	JAMA	PMID: 26975890	http://www.ncbi.nlm.nih.gov/pubmed/26975890	10.1001/jama.2016.2706
non		non	non	2015	Zhang, Zhongheng; Chen, Lin; Ni, Hongying	The effectiveness of Corticosteroids on mortality in patients with acute respiratory distress syndrome or acute lung injury: a secondary analysis	Scientific Reports	PMID: 26627982 PMCID: PMC4667272	http://www.ncbi.nlm.nih.gov/pubmed/26627982	10.1038/srep17654
non		non	non	2016	Jones, Peter G.; Kamona, Sinan; Doran, Owen; Sawtell, Frann; Wilsher, Margaret	Randomized Controlled Trial of Humidified High-Flow Nasal Oxygen for Acute Respiratory Distress in the Emergency Department: The HOT-ER Study	Respiratory Care	PMID: 26577199	http://www.ncbi.nlm.nih.gov/pubmed/26577199	10.4187/respcare.04252
non		non	oui	2015	Franklin, Donna; Dalziel, Stuart; Schlapbach, Luregn J.; Babl, Franz E.; Oakley, Ed; Craig, Simon S.; Furyk, Jeremy S.; Neutze, Jocelyn; Sinn, Kam; Whitty, Jennifer A.; Gibbons, Kristen; Fraser, John; Schibler, Andreas; PARIS and PREDICT	Early high flow nasal cannula therapy in bronchiolitis, a prospective randomised control trial (protocol): A Paediatric Acute Respiratory Intervention Study (PARIS)	BMC pediatrics	PMID: 26572729 PMCID: PMC4647636	http://www.ncbi.nlm.nih.gov/pubmed/26572729	10.1186/s12887-015-0501-x
non		non	non	2015	Lemiale, Virginie; Mokart, Djamel; Mayaux, Julien; Lambert, Jérôme; Rabbat, Antoine; Demoule, Alexandre; Azoulay, Elie	The effects of a 2-h trial of high-flow oxygen by nasal cannula versus Venturi mask in immunocompromised patients with hypoxemic acute respiratory failure: a multicenter randomized trial	Critical Care (London, England)	PMID: 26521922 PMCID: PMC4629403	http://www.ncbi.nlm.nih.gov/pubmed/26521922	10.1186/s13054-015-1097-0
oui	Richard	non	non	2015	Lemiale, Virginie; Mokart, Djamel; Resche-Rigon, Matthieu; Pène, Frédéric; Mayaux, Julien; Faucher, Etienne; Nyunga, Martine; Girault, Christophe; Perez, Pierre; Guitton, Christophe; Ekpe, Kenneth; Kouatchet, Achille; Théodose, Igor; Benoit, Dominique; Canet, Emmanuel; Barbier, François; Rabbat, Antoine; Bruneel, Fabrice; Vincent, Francois; Klouche, Kada; Loay, Kontar; Mariotte, Eric; Bouadma, Li…	Effect of Noninvasive Ventilation vs Oxygen Therapy on Mortality Among Immunocompromised Patients With Acute Respiratory Failure: A Randomized Clinical Trial	JAMA	PMID: 26444879	http://www.ncbi.nlm.nih.gov/pubmed/26444879	10.1001/jama.2015.12402
non		non	non	2015	van der Hoeven, Sophia M.; Binnekade, Jan M.; de Borgie, Corianne A. J. M.; Bosch, Frank H.; Endeman, Henrik; Horn, Janneke; Juffermans, Nicole P.; van der Meer, Nardo J. M.; Merkus, Maruschka P.; Moeniralam, Hazra S.; van Silfhout, Bart; Slabbekoorn, Mathilde; Stilma, Willemke; Wijnhoven, Jan Willem; Schultz, Marcus J.; Paulus, Frederique	Preventive nebulization of mucolytic agents and bronchodilating drugs in invasively ventilated intensive care unit patients (NEBULAE): study protocol for a randomized controlled trial	Trials	PMID: 26329352 PMCID: PMC4557315	http://www.ncbi.nlm.nih.gov/pubmed/26329352	10.1186/s13063-015-0865-0
non		non	non	2015	Özlem, Çakir Gürbüz; Ali, Alagöz; Fatma, Ulus; Mehtap, Tunç; Şaziye, Şahin	Comparison of helmet and facial mask during noninvasive ventilation in patients with acute exacerbation of chronic obstructive pulmonary disease: a randomized controlled study	Turkish Journal of Medical Sciences	PMID: 26281326	http://www.ncbi.nlm.nih.gov/pubmed/26281326	10.3906/sag-1401-109
oui	Richard	non	non	2015	Stéphan, François; Barrucand, Benoit; Petit, Pascal; Rézaiguia-Delclaux, Saida; Médard, Anne; Delannoy, Bertrand; Cosserant, Bernard; Flicoteaux, Guillaume; Imbert, Audrey; Pilorge, Catherine; Bérard, Laurence; BiPOP Study Group	High-Flow Nasal Oxygen vs Noninvasive Positive Airway Pressure in Hypoxemic Patients After Cardiothoracic Surgery: A Randomized Clinical Trial	JAMA	PMID: 25980660	http://www.ncbi.nlm.nih.gov/pubmed/25980660	10.1001/jama.2015.5213
oui	Adrien	non	non	2014	Anna Maria Brambilla 1, Stefano Aliberti, Elena Prina, Francesco Nicoli, Manuela Del Forno, Stefano Nava, Giovanni Ferrari, Francesco Corradi, Paolo Pelosi, Angelo Bignamini, Paolo Tarsia, Roberto Cosentini	Helmet CPAP vs. oxygen therapy in severe hypoxemic respiratory failure due to pneumonia	Intensive Care Medicine	PMID: 24817030	https://pubmed-ncbi-nlm-nih-gov.ezproxy.u-paris.fr/24817030/
non		non	non	2014	Lemiale, Virginie; Resche-Rigon, Matthieu; Azoulay, Elie; Study Group for Respiratory Intensive Care in Malignancies Groupe de Recherche en Réanimation Respiratoire du patient d’Onco-Hématologie	Early non-invasive ventilation for acute respiratory failure in immunocompromised patients (IVNIctus): study protocol for a multicenter randomized controlled trial	Trials	PMID: 25257210 PMCID: PMC4190291	http://www.ncbi.nlm.nih.gov/pubmed/25257210	10.1186/1745-6215-15-372
non		non	non	2014	Lemiale, Virginie; Lambert, Jérôme; Canet, Emmanuel; Mokart, Djamel; Pène, Frederic; Rabbat, Antoine; Kouatchet, Achille; Vincent, François; Bruneel, Fabrice; Gruson, Didier; Chevret, Sylvie; Azoulay, Elie; Groupe de Recherche Respiratoire en Réanimation Onco-Hématologique Study	Identifying cancer subjects with acute respiratory failure at high risk for intubation and mechanical ventilation	Respiratory Care	PMID: 25233383	http://www.ncbi.nlm.nih.gov/pubmed/25233383	10.4187/respcare.02693
non		non	non	2014	Wang, Xiuyan; Xu, Sicheng; Liu, Guangming; Caikai, Shareli	[Study of timing of invasive and noninvasive sequential ventilation in patients with acute respiratory distress syndrome]	Zhonghua Wei Zhong Bing Ji Jiu Yi Xue	PMID: 24809262	http://www.ncbi.nlm.nih.gov/pubmed/24809262	10.3760/cma.j.issn.2095-4352.2014.05.009
non		non	non	2014	Carron, Michele; Rossi, Sandra; Carollo, Cristiana; Ori, Carlo	Comparison of invasive and noninvasive positive pressure ventilation delivered by means of a helmet for weaning of patients from mechanical ventilation	Journal of Critical Care	PMID: 24793658	http://www.ncbi.nlm.nih.gov/pubmed/24793658	10.1016/j.jcrc.2014.03.035
non		non	non	2014	Struik, F. M.; Sprooten, R. T. M.; Kerstjens, H. a. M.; Bladder, G.; Zijnen, M.; Asin, J.; Cobben, N. a. M.; Vonk, J. M.; Wijkstra, P. J.	Nocturnal non-invasive ventilation in COPD patients with prolonged hypercapnia after ventilatory support for acute respiratory failure: a randomised, controlled, parallel-group study	Thorax	PMID: 24781217	http://www.ncbi.nlm.nih.gov/pubmed/24781217	10.1136/thoraxjnl-2014-205126
non		non	non	2014	Zhang, Jing; Cao, Jie; Feng, Jing; Wu, Qi; Chen, Bao-Yuan	A study of noninvasive positive-pressure mechanical ventilation in the treatment of acute lung injury with a complex critical care ventilator	The Journal of International Medical Research	PMID: 24691455	http://www.ncbi.nlm.nih.gov/pubmed/24691455	10.1177/0300060514522205
non		non	non	2014	Cornet, Alexander D.; Groeneveld, A. B. Johan; Hofstra, Jorrit J.; Vlaar, Alexander P.; Tuinman, Pieter R.; van Lingen, Arthur; Levi, Marcel; Girbes, Armand R. J.; Schultz, Marcus J.; Beishuizen, Albertus	Recombinant human activated protein C in the treatment of acute respiratory distress syndrome: a randomized clinical trial	PloS One	PMID: 24632673 PMCID: PMC3954619	http://www.ncbi.nlm.nih.gov/pubmed/24632673	10.1371/journal.pone.0090983
non		non	non	2014	Devlin, John W.; Al-Qadheeb, Nada S.; Chi, Amy; Roberts, Russel J.; Qawi, Imrana; Garpestad, Erik; Hill, Nicholas S.	Efficacy and safety of early dexmedetomidine during noninvasive ventilation for patients with acute respiratory failure: a randomized, double-blind, placebo-controlled pilot study	Chest	PMID: 24577019	http://www.ncbi.nlm.nih.gov/pubmed/24577019	10.1378/chest.13-1448
non		non	non	2014	Lorut, Christine; Lefebvre, Aurélie; Planquette, Benjamin; Quinquis, Laurent; Clavier, Hervé; Santelmo, Nicola; Hanna, Halim Abou; Bellenot, François; Regnard, Jean-François; Riquet, Marc; Magdeleinat, Pierre; Meyer, Guy; Roche, Nicolas; Huchon, Gérard; Coste, Joel; Rabbat, Antoine	Early postoperative prophylactic noninvasive ventilation after major lung resection in COPD patients: a randomized controlled trial	Intensive Care Medicine	PMID: 24292873	http://www.ncbi.nlm.nih.gov/pubmed/24292873	10.1007/s00134-013-3150-2
oui	Adrien	non	non	2013	Zhu, Guang-fa; Wang, Di-jia; Liu, Shuang; Jia, Ming; Jia, Shi-jie	Efficacy and safety of noninvasive positive pressure ventilation in the treatment of acute respiratory failure after cardiac surgery	Chinese Medical Journal	PMID: 24286408	http://www.ncbi.nlm.nih.gov/pubmed/24286408
non		non	non	2014	Lellouche, François; L'Her, E.; Abroug, F.; Deye, N.; Rodriguez, P. O.; Rabbat, A.; Jaber, S.; Fartoukh, M.; Conti, G.; Cracco, C.; Richard, J. C.; Ricard, J. D.; Mal, H.; Mentec, H.; Loisel, F.; Lacherade, J. C.; Taillé, S.; Brochard, L.	Impact of the humidification device on intubation rate during noninvasive ventilation with ICU ventilators: results of a multicenter randomized controlled trial	Intensive Care Medicine	PMID: 24275900	http://www.ncbi.nlm.nih.gov/pubmed/24275900	10.1007/s00134-013-3145-z
non		non	non	2013	Futier, Emmanuel; Constantin, Jean-Michel; Paugam-Burtz, Catherine; Pascal, Julien; Eurin, Mathilde; Neuschwander, Arthur; Marret, Emmanuel; Beaussier, Marc; Gutton, Christophe; Lefrant, Jean-Yves; Allaouchiche, Bernard; Verzilli, Daniel; Leone, Marc; De Jong, Audrey; Bazin, Jean-Etienne; Pereira, Bruno; Jaber, Samir; IMPROVE Study Group	A trial of intraoperative low-tidal-volume ventilation in abdominal surgery	The New England Journal of Medicine	PMID: 23902482	http://www.ncbi.nlm.nih.gov/pubmed/23902482	10.1056/NEJMoa1301082
non		non	non	2013	Vianello, Andrea; Savoia, Francesca; Pipitone, Emanuela; Nordio, Beatrice; Gallina, Giulia; Paladini, Luciana; Concas, Alessandra; Arcaro, Giovanna; Gallan, Federico; Pegoraro, Elena	"Hospital at home" for neuromuscular disease patients with respiratory tract infection: a pilot study	Respiratory Care	PMID: 23696687	http://www.ncbi.nlm.nih.gov/pubmed/23696687	10.4187/respcare.02501
non		non	non	2013	Ornico, Susana R.; Lobo, Suzana M.; Sanches, Helder S.; Deberaldini, Maristela; Tófoli, Luciane T.; Vidal, Ana M.; Schettino, Guilherme P.; Amato, Marcelo B.; Carvalho, Carlos R.; Barbas, Carmen S.	Noninvasive ventilation immediately after extubation improves weaning outcome after acute respiratory failure: a randomized controlled trial	Critical Care (London, England)	PMID: 23497557 PMCID: PMC3672522	http://www.ncbi.nlm.nih.gov/pubmed/23497557	10.1186/cc12549
non		non	non	2013	Lun, Chung-Tat; Chan, Veronica L.; Leung, Wah-Shing; Cheung, Alice P. S.; Cheng, Suet-Lai; Tsui, Miranda S. N.; Chu, Chung-Ming	A pilot randomized study comparing two methods of non-invasive ventilation withdrawal after acute respiratory failure in chronic obstructive pulmonary disease	Respirology (Carlton, Vic.)	PMID: 23490403	http://www.ncbi.nlm.nih.gov/pubmed/23490403	10.1111/resp.12080
non		non	non	2013	Nava, Stefano; Ferrer, Miguel; Esquinas, Antonio; Scala, Raffaele; Groff, Paolo; Cosentini, Roberto; Guido, Davide; Lin, Ching-Hsiung; Cuomo, Anna Maria; Grassi, Mario	Palliative use of non-invasive ventilation in end-of-life patients with solid tumours: a randomised feasibility trial	The Lancet. Oncology	PMID: 23406914	http://www.ncbi.nlm.nih.gov/pubmed/23406914	10.1016/S1470-2045(13)70009-3
non		non	non	2012	Lamia, B.; Cuvelier, A.; Benichou, J.; Muir, J.-F.	[A multi-centre randomized controlled trial of domiciliary non-invasive ventilation vs long-term oxygen therapy in survivors of acute hypercapnic respiratory failure due to COPD. Non-invasive ventilation in obstructive lung disease (NIVOLD) study]	Revue Des Maladies Respiratoires	PMID: 23200590	http://www.ncbi.nlm.nih.gov/pubmed/23200590	10.1016/j.rmr.2012.09.006
non		non	non	2012	Vaschetto, Rosanna; Turucz, Emilia; Dellapiazza, Fabrizio; Guido, Stefania; Colombo, Davide; Cammarota, Gianmaria; Della Corte, Francesco; Antonelli, Massimo; Navalesi, Paolo	Noninvasive ventilation after early extubation in patients recovering from hypoxemic acute respiratory failure: a single-centre feasibility study	Intensive Care Medicine	PMID: 22825283	http://www.ncbi.nlm.nih.gov/pubmed/22825283	10.1007/s00134-012-2652-7
non		non	non	2013	Bertrand, Pierre-Marie; Futier, Emmanuel; Coisel, Yannael; Matecki, Stefan; Jaber, Samir; Constantin, Jean-Michel	Neurally adjusted ventilatory assist vs pressure support ventilation for noninvasive ventilation during acute respiratory failure: a crossover physiologic study	Chest	PMID: 22661448	http://www.ncbi.nlm.nih.gov/pubmed/22661448	10.1378/chest.12-0424
non		non	non	2012	Lellouche, François; Pignataro, Claudia; Maggiore, Salvatore Maurizio; Girou, Emmanuelle; Deye, Nicolas; Taillé, Solenne; Fischler, Marc; Brochard, Laurent	Short-term effects of humidification devices on respiratory pattern and arterial blood gases during noninvasive ventilation	Respiratory Care	PMID: 22417382	http://www.ncbi.nlm.nih.gov/pubmed/22417382	10.4187/respcare.01278
non		non	non	2012	Rudakova, S. M.; Gorelov, A. I.; Balliuzek, M. F.; Umarova, I. A.	[Optimization of respiratory support of elderly patients with pneumonia in the early stages of respiratory failure]	Advances in Gerontology = Uspekhi Gerontologii	PMID: 23734518	http://www.ncbi.nlm.nih.gov/pubmed/23734518
oui	Adrien	non	non	2012	Zhan, Qingyuan; Sun, Bing; Liang, Lirong; Yan, Xixin; Zhang, Lutao; Yang, Jingping; Wang, Ling; Ma, Zhuang; Shi, Liang; Wei, Luqing; Li, Guoqiang; Yang, Lan; Shi, Zhihong; Chen, Yuqing; Xu, Qixia; Li, Wei; Zhu, Xi; Wang, Zongyu; Sun, Yongchang; Zhuo, Jie; Liu, Yang; Li, Xuesong; Wang, Chen	Early use of noninvasive positive pressure ventilation for acute lung injury: a multicenter randomized controlled trial	Critical Care Medicine	PMID: 22020236	http://www.ncbi.nlm.nih.gov/pubmed/22020236	10.1097/CCM.0b013e318232d75e
oui	Adrien	non	non	2012	Roessler, Markus Sören; Schmid, Dorothee Susanne; Michels, Peter; Schmid, Oliver; Jung, Klaus; Stöber, Jörg; Neumann, Peter; Quintel, Michael; Moerer, Onnen	Early out-of-hospital non-invasive ventilation is superior to standard medical treatment in patients with acute respiratory failure: a pilot study	Emergency medicine journal: EMJ	PMID: 21951764	http://www.ncbi.nlm.nih.gov/pubmed/21951764	10.1136/emj.2010.106393
non		non	non	2011	Girault, Christophe; Bubenheim, Michael; Abroug, Fekri; Diehl, Jean Luc; Elatrous, Souheil; Beuret, Pascal; Richecoeur, Jack; L'Her, Erwan; Hilbert, Gilles; Capellier, Gilles; Rabbat, Antoine; Besbes, Mohamed; Guérin, Claude; Guiot, Philippe; Bénichou, Jacques; Bonmarchand, Guy; VENISE Trial Group	Noninvasive ventilation and weaning in patients with chronic hypercapnic respiratory failure: a randomized multicenter trial	American Journal of Respiratory and Critical Care Medicine	PMID: 21680944	http://www.ncbi.nlm.nih.gov/pubmed/21680944	10.1164/rccm.201101-0035OC
non		non	non	2011	Khilnani, G. C.; Galle, A. D.; Hadda, V.; Sharma, S. K.	Non-invasive ventilation after extubation in patients with chronic obstructive airways disease: a randomised controlled trial	Anaesthesia and Intensive Care	PMID: 21485669	http://www.ncbi.nlm.nih.gov/pubmed/21485669	10.1177/0310057X1103900210
non		non	non	2011	Rice, Todd W.; Ware, Lorraine B.; Haponik, Edward F.; Chiles, Caroline; Wheeler, Arthur P.; Bernard, Gordon R.; Steingrub, Jay S.; Hite, R. Duncan; Matthay, Michael A.; Wright, Patrick; Ely, E. Wesley; NIH NHLBI ARDS Network	Vascular pedicle width in acute lung injury: correlation with intravascular pressures and ability to discriminate fluid status	Critical Care (London, England)	PMID: 21385351 PMCID: PMC3219344	http://www.ncbi.nlm.nih.gov/pubmed/21385351	10.1186/cc10084
non		non	non	2011	Ozsancak, Aylin; Sidhom, Samy S.; Liesching, Timothy N.; Howard, William; Hill, Nicholas S.	Evaluation of the total face mask for noninvasive ventilation to treat acute respiratory failure	Chest	PMID: 21330385	http://www.ncbi.nlm.nih.gov/pubmed/21330385	10.1378/chest.10-1905
non		non	non	2011	Funk, Georg-Christian; Breyer, Marie-Kathrin; Burghuber, Otto Chris; Kink, Eveline; Kirchheiner, Kathrin; Kohansal, Robab; Schmidt, Ingrid; Hartl, Sylvia	Long-term non-invasive ventilation in COPD after acute-on-chronic respiratory failure	Respiratory Medicine	PMID: 21111590	http://www.ncbi.nlm.nih.gov/pubmed/21111590	10.1016/j.rmed.2010.09.005
non		non	non	2011	Schmidbauer, Willi; Ahlers, Olaf; Spies, Claudia; Dreyer, Anke; Mager, Georg; Kerner, Thoralf	Early prehospital use of non-invasive ventilation improves acute respiratory failure in acute exacerbation of chronic obstructive pulmonary disease	Emergency medicine journal: EMJ	PMID: 20844095	http://www.ncbi.nlm.nih.gov/pubmed/20844095	10.1136/emj.2009.089102
non		non	non	2010	Vignaux, Laurence; Tassaux, Didier; Carteaux, Guillaume; Roeseler, Jean; Piquilloud, Lise; Brochard, Laurent; Jolliet, Philippe	Performance of noninvasive ventilation algorithms on ICU ventilators during pressure support: a clinical study	Intensive Care Medicine	PMID: 20689921	http://www.ncbi.nlm.nih.gov/pubmed/20689921	10.1007/s00134-010-1994-2
non		non	non	2010	Azoulay, Elie; Mokart, Djamel; Lambert, Jérôme; Lemiale, Virginie; Rabbat, Antoine; Kouatchet, Achille; Vincent, François; Gruson, Didier; Bruneel, Fabrice; Epinette-Branche, Géraldine; Lafabrie, Ariane; Hamidfar-Roy, Rebecca; Cracco, Christophe; Renard, Benoît; Tonnelier, Jean-Marie; Blot, François; Chevret, Sylvie; Schlemmer, Benoît	Diagnostic strategy for hematology and oncology patients with acute respiratory failure: randomized controlled trial	American Journal of Respiratory and Critical Care Medicine	PMID: 20581167	http://www.ncbi.nlm.nih.gov/pubmed/20581167	10.1164/rccm.201001-0018OC
non		non	non	2010	Boyer, Alexandre; Vargas, Frederic; Hilbert, Gilles; Gruson, Didier; Mousset-Hovaere, Maud; Castaing, Yves; Dreyfuss, Didier; Ricard, Jean Damien	Small dead space heat and moisture exchangers do not impede gas exchange during noninvasive ventilation: a comparison with a heated humidifier	Intensive Care Medicine	PMID: 20422150	http://www.ncbi.nlm.nih.gov/pubmed/20422150	10.1007/s00134-010-1894-5
oui	Adrien	non	non	2010	Gupta, Dheeraj; Nath, Alok; Agarwal, Ritesh; Behera, Digamber	A prospective randomized controlled trial on the efficacy of noninvasive ventilation in severe acute asthma	Respiratory Care	PMID: 20420722	http://www.ncbi.nlm.nih.gov/pubmed/20420722
non		non	non	2009	Chatwin, Michelle; Simonds, Anita K.	The addition of mechanical insufflation/exsufflation shortens airway-clearance sessions in neuromuscular patients with chest infection	Respiratory Care	PMID: 19863831	http://www.ncbi.nlm.nih.gov/pubmed/19863831
non		non	non	2009	Jurjević, Matija; Matić, Ivo; Sakić-Zdravcević, Katarina; Sakić, Simun; Danić, Davorin; Buković, Damir	Mechanical ventilation in chronic obstructive pulmonary disease patients, noninvasive vs. invasive method (randomized prospective study)	Collegium Antropologicum	PMID: 19860105	http://www.ncbi.nlm.nih.gov/pubmed/19860105
non		non	non	2009	Du, Ling-ling; Han, Hao; Zhang, Xiao-jun; Wei, Ling	[Randomized control study of sequential non-invasive following short-term invasive mechanical ventilation in the treatment of acute respiratory distress syndrome as a result of existing pulmonary diseases in elderly patients]	Zhongguo Wei Zhong Bing Ji Jiu Yi Xue = Chinese Critical Care Medicine = Zhongguo Weizhongbing Jijiuyixue	PMID: 19615128	http://www.ncbi.nlm.nih.gov/pubmed/19615128
non		non	non	2009	Constantin, J.-M.; Perbet, S.; Futier, E.; Cayot-Constantin, S.; Gignac, V.; Bannier, F.; Fabrègue, H.; Chartier, C.; Guerin, R.; Bazin, J.-E.	[Impact of sophrology on non-invasive ventilation tolerance in patients with acute respiratory failure]	Annales Francaises D'anesthesie Et De Reanimation	PMID: 19278806	http://www.ncbi.nlm.nih.gov/pubmed/19278806	10.1016/j.annfar.2008.12.028
non		non	non	2009	Fraticelli, Amanda Tarabini; Lellouche, François; L'her, Erwan; Taillé, Solenne; Mancebo, Jordi; Brochard, Laurent	Physiological effects of different interfaces during noninvasive ventilation for acute respiratory failure	Critical Care Medicine	PMID: 19237900	http://www.ncbi.nlm.nih.gov/pubmed/19237900	10.1097/CCM.0b013e31819b575f
non		non	non	2009	Girault, Christophe; Briel, Anca; Benichou, Jacques; Hellot, Marie-France; Dachraoui, Fahmi; Tamion, Fabienne; Bonmarchand, Guy	Interface strategy during noninvasive positive pressure ventilation for hypercapnic acute respiratory failure	Critical Care Medicine	PMID: 19050635	http://www.ncbi.nlm.nih.gov/pubmed/19050635	10.1097/CCM.0b013e3181928706
non		non	non	2009	Lefebvre, Aurélie; Lorut, Christine; Alifano, Marco; Dermine, Hervé; Roche, Nicolas; Gauzit, Rémy; Regnard, Jean-François; Huchon, Gérard; Rabbat, Antoine	Noninvasive ventilation for acute respiratory failure after lung resection: an observational study	Intensive Care Medicine	PMID: 18853141	http://www.ncbi.nlm.nih.gov/pubmed/18853141	10.1007/s00134-008-1317-z
oui	Adrien	non	oui	2008	Yañez, Leticia J.; Yunge, Mauricio; Emilfork, Marcos; Lapadula, Michelangelo; Alcántara, Alex; Fernández, Carlos; Lozano, Jaime; Contreras, Mariana; Conto, Luis; Arevalo, Carlos; Gayan, Alejandro; Hernández, Flora; Pedraza, Mariela; Feddersen, Marion; Bejares, Marcela; Morales, Marta; Mallea, Fernando; Glasinovic, Maritza; Cavada, Gabriel	A prospective, randomized, controlled trial of noninvasive ventilation in pediatric acute respiratory failure	Pediatric Critical Care Medicine: A Journal of the Society of Critical Care Medicine and the World Federation of Pediatric Intensive and Critical Care Societies	PMID: 18679148	http://www.ncbi.nlm.nih.gov/pubmed/18679148	10.1097/PCC.0b013e318184989f
non		non	non	2008	Trevisan, Cristiane E.; Vieira, Silvia R.; Research Group in Mechanical Ventilation Weaning	Noninvasive mechanical ventilation may be useful in treating patients who fail weaning from invasive mechanical ventilation: a randomized clinical trial	Critical Care (London, England)	PMID: 18416851 PMCID: PMC2447605	http://www.ncbi.nlm.nih.gov/pubmed/18416851	10.1186/cc6870
oui	Adrien	non	non	2007	Coimbra, Vera Regina de Morais; Lara, Rodrigo de Almeida; Flores, Eriko Gonçalves; Nozawa, Emília; Auler, José Octávio Costa; Feltrim, Maria Ignez Zanetti	Application of noninvasive ventilation in acute respiratory failure after cardiovascular surgery	Arquivos Brasileiros De Cardiologia	PMID: 18066449	http://www.ncbi.nlm.nih.gov/pubmed/18066449	10.1590/s0066-782x2007001700004
non		non	non	2007	Moritz, Fabienne; Brousse, Benoit; Gellée, Bruno; Chajara, Abdesslam; L'Her, Erwan; Hellot, Marie-France; Bénichou, Jacques	Continuous positive airway pressure versus bilevel noninvasive ventilation in acute cardiogenic pulmonary edema: a randomized multicenter trial	Annals of Emergency Medicine	PMID: 17764785	http://www.ncbi.nlm.nih.gov/pubmed/17764785	10.1016/j.annemergmed.2007.06.488
non		non	non	2006	Gregoretti, Cesare; Squadrone, Vincenzo; Fogliati, Claudio; Olivieri, Carlo; Navalesi, Paolo	Transtracheal open ventilation in acute respiratory failure secondary to severe chronic obstructive pulmonary disease exacerbation	American Journal of Respiratory and Critical Care Medicine	PMID: 16424446	http://www.ncbi.nlm.nih.gov/pubmed/16424446	10.1164/rccm.200503-450OC
non		non	non	2006	Schneider, E.; Dualé, C.; Vaille, J.-L.; Ouchchane, L.; Gillart, T.; Guélon, D.; Schoeffler, P.	Comparison of tolerance of facemask vs. mouthpiece for non-invasive ventilation	Anaesthesia	PMID: 16409337	http://www.ncbi.nlm.nih.gov/pubmed/16409337	10.1111/j.1365-2044.2005.04400.x
non		non	non	2005	Honrubia, Teresa; García López, Fernando J.; Franco, Nieves; Mas, Margarita; Guevara, Marcela; Daguerre, Martín; Alía, Inmaculada; Algora, Alejandro; Galdos, Pedro	Noninvasive vs conventional mechanical ventilation in acute respiratory failure: a multicenter, randomized controlled trial	Chest	PMID: 16354864	http://www.ncbi.nlm.nih.gov/pubmed/16354864	10.1378/chest.128.6.3916
non		non	non	2005	Li, Jian; Zhang, De-hou; Huang, Xian-feng; Ding, Ming; Shu, Guo-rong	Comparison of noninvasive positive pressure ventilation and invasive positive pressure ventilation in patients with acute respiratory failure	Chinese Medical Sciences Journal = Chung-Kuo I Hsueh K'o Hsueh Tsa Chih	PMID: 16075762	http://www.ncbi.nlm.nih.gov/pubmed/16075762
non		non	non	2005	Lorut, C.; Rabbat, A.; Chatelier, G.; Lefevre, A.; Roche, N.; Regnard, J. F.; Huchon, G.	[The place of routine immediate non-invasive ventilation following pulmonary resection in preventing pulmonary complications in patients with COPD (POPVNI Trial)]	Revue Des Maladies Respiratoires	PMID: 15968765	http://www.ncbi.nlm.nih.gov/pubmed/15968765	10.1016/s0761-8425(05)85443-9
non		non	non	2004	Marvisi, Maurizio; Brianti, Marco; Marani, Giuseppe; Turrini, Gabriele; Zambrelli, Paolo; Ajolfi, Corrado; Delsignore, Roberto	Acute antiarrhythmic effects of bi-level positive airway pressure ventilation in patients with acute respiratory failure caused by chronic obstructive pulmonary disease: a randomized clinical trial	Respiration; International Review of Thoracic Diseases	PMID: 15031570	http://www.ncbi.nlm.nih.gov/pubmed/15031570	10.1159/000076676
non		non	non	2004	Prinianakis, G.; Delmastro, M.; Carlucci, A.; Ceriana, P.; Nava, S.	Effect of varying the pressurisation rate during noninvasive pressure support ventilation	The European Respiratory Journal	PMID: 14979510	http://www.ncbi.nlm.nih.gov/pubmed/14979510	10.1183/09031936.03.00010203
oui	Adrien	non	non	2003	Cross, A. M.; Cameron, P.; Kierce, M.; Ragg, M.; Kelly, A. M.	Non-invasive ventilation in acute respiratory failure: a randomised comparison of continuous positive airway pressure and bi-level positive airway pressure	Emergency medicine journal: EMJ	PMID: 14623840 PMCID: PMC1726226	http://www.ncbi.nlm.nih.gov/pubmed/14623840	10.1136/emj.20.6.531
non		non	non	2003	Nava, Stefano; Carbone, Giorgio; DiBattista, Nicola; Bellone, Andrea; Baiardi, Paola; Cosentini, Roberto; Marenco, Mauro; Giostra, Fabrizio; Borasi, Guido; Groff, Paolo	Noninvasive ventilation in cardiogenic pulmonary edema: a multicenter randomized trial	American Journal of Respiratory and Critical Care Medicine	PMID: 12958051	http://www.ncbi.nlm.nih.gov/pubmed/12958051	10.1164/rccm.200211-1270OC
non		non	non	2003	Fernández-Vivas, Miguel; Caturla-Such, Juan; González de la Rosa, Javier; Acosta-Escribano, José; Alvarez-Sánchez, Bernabé; Cánovas-Robles, José	Noninvasive pressure support versus proportional assist ventilation in acute respiratory failure	Intensive Care Medicine	PMID: 12802487	http://www.ncbi.nlm.nih.gov/pubmed/12802487	10.1007/s00134-003-1768-1
non		non	non	2003	del Castillo, Daniel; Barrot, Emilia; Laserna, Elena; Otero, Remedios; Cayuela, Aurelio; Castillo Gómez, José	[Noninvasive positive pressure ventilation for acute respiratory failure in chronic obstructive pulmonary disease in a general respiratory ward]	Medicina Clinica	PMID: 12747812	http://www.ncbi.nlm.nih.gov/pubmed/12747812	10.1016/s0025-7753(03)73798-1
non		non	non	2003	Hilbert, G.; Gruson, D.; Vargas, F.; Valentino, R.; Gbikpi-Benissan, G.; Cardinaud, J.-P.; Guenard, H.	[Non-invasive ventilation in immunosuppressed patients]	Revue Des Maladies Respiratoires	PMID: 12709636	http://www.ncbi.nlm.nih.gov/pubmed/12709636
non		non	non	2003	Soroksky, Arie; Stav, David; Shpirer, Isaac	A pilot prospective, randomized, placebo-controlled trial of bilevel positive airway pressure in acute asthmatic attack	Chest	PMID: 12684289	http://www.ncbi.nlm.nih.gov/pubmed/12684289	10.1378/chest.123.4.1018
non		non	non	2003	Kwok, Henry; McCormack, James; Cece, Richard; Houtchens, Jeanne; Hill, Nicholas S.	Controlled trial of oronasal versus nasal mask ventilation in the treatment of acute respiratory failure	Critical Care Medicine	PMID: 12576953	http://www.ncbi.nlm.nih.gov/pubmed/12576953	10.1097/01.CCM.0000045563.64187.20
non		non	non	2001	Zhou, R.; Chen, P.; Luo, H.; Xiang, X. D.	[Effects of noninvasive positive pressure ventilation on gas exchange and patients' transformation in chronic obstructive pulmonary disease and respiratory failure]	Hunan Yi Ke Da Xue Xue Bao = Hunan Yike Daxue Xuebao = Bulletin of Hunan Medical University	PMID: 12536700	http://www.ncbi.nlm.nih.gov/pubmed/12536700
non		non	non	2002	Conti, G.; Antonelli, M.; Navalesi, P.; Rocco, M.; Bufi, M.; Spadetta, G.; Meduri, G. U.	Noninvasive vs. conventional mechanical ventilation in patients with chronic obstructive pulmonary disease after failure of medical treatment in the ward: a randomized trial	Intensive Care Medicine	PMID: 12447511	http://www.ncbi.nlm.nih.gov/pubmed/12447511	10.1007/s00134-002-1478-0
non		non	non	2002	Thys, F.; Roeseler, J.; Reynaert, M.; Liistro, G.; Rodenstein, D. O.	Noninvasive ventilation for acute respiratory failure: a prospective randomised placebo-controlled trial	The European Respiratory Journal	PMID: 12358327	http://www.ncbi.nlm.nih.gov/pubmed/12358327	10.1183/09031936.02.00287402
non		non	non	2002	Keenan, Sean P.; Powers, Caroline; McCormack, David G.; Block, Gary	Noninvasive positive-pressure ventilation for postextubation respiratory distress: a randomized controlled trial	JAMA	PMID: 12076220	http://www.ncbi.nlm.nih.gov/pubmed/12076220	10.1001/jama.287.24.3238
non		non	non	2002	Gregoretti, Cesare; Confalonieri, Marco; Navalesi, Paolo; Squadrone, Vincenzo; Frigerio, Pamela; Beltrame, Fabio; Carbone, Giorgio; Conti, Giorgio; Gamna, Federica; Nava, Stefano; Calderini, Edoardo; Skrobik, Yoanna; Antonelli, Massimo	Evaluation of patient skin breakdown and comfort with a new face mask for non-invasive ventilation: a multi-center study	Intensive Care Medicine	PMID: 11904656	http://www.ncbi.nlm.nih.gov/pubmed/11904656	10.1007/s00134-002-1208-7
non		non	non	2002	Wysocki, Marc; Richard, Jean-Christophe; Meshaka, Patrick	Noninvasive proportional assist ventilation compared with noninvasive pressure support ventilation in hypercapnic acute respiratory failure	Critical Care Medicine	PMID: 11889302	http://www.ncbi.nlm.nih.gov/pubmed/11889302	10.1097/00003246-200202000-00010
non		non	non	2001	Levitt, M. A.	A prospective, randomized trial of BiPAP in severe acute congestive heart failure	The Journal of Emergency Medicine	PMID: 11728761	http://www.ncbi.nlm.nih.gov/pubmed/11728761	10.1016/s0736-4679(01)00385-7
non		non	non	2001	Gay, P. C.; Hess, D. R.; Hill, N. S.	Noninvasive proportional assist ventilation for acute respiratory insufficiency. Comparison with pressure support ventilation	American Journal of Respiratory and Critical Care Medicine	PMID: 11719297	http://www.ncbi.nlm.nih.gov/pubmed/11719297	10.1164/ajrccm.164.9.2011119
non		non	non	2001	Auriant, I.; Jallot, A.; Hervé, P.; Cerrina, J.; Le Roy Ladurie, F.; Fournier, J. L.; Lescot, B.; Parquin, F.	Noninvasive ventilation reduces mortality in acute respiratory failure following lung resection	American Journal of Respiratory and Critical Care Medicine	PMID: 11673215	http://www.ncbi.nlm.nih.gov/pubmed/11673215	10.1164/ajrccm.164.7.2101089
non		non	non	2000	Masip, J.; Betbesé, A. J.; Páez, J.; Vecilla, F.; Cañizares, R.; Padró, J.; Paz, M. A.; de Otero, J.; Ballús, J.	Non-invasive pressure support ventilation versus conventional oxygen therapy in acute cardiogenic pulmonary oedema: a randomised trial	Lancet (London, England)	PMID: 11191538	http://www.ncbi.nlm.nih.gov/pubmed/11191538	10.1016/s0140-6736(00)03492-9
oui	Richard	non	non	2001	Hilbert, G.; Gruson, D.; Vargas, F.; Valentino, R.; Gbikpi-Benissan, G.; Dupon, M.; Reiffers, J.; Cardinaud, J. P.	Noninvasive ventilation in immunosuppressed patients with pulmonary infiltrates, fever, and acute respiratory failure	The New England Journal of Medicine	PMID: 11172189	http://www.ncbi.nlm.nih.gov/pubmed/11172189	10.1056/NEJM200102153440703
oui	Adrien	non	non	2000	C Delclaux 1, E L'Her, C Alberti, J Mancebo, F Abroug, G Conti, C Guérin, F Schortgen, Y Lefort, M Antonelli, E Lepage, F Lemaire, L Brochard	Treatment of acute hypoxemic nonhypercapnic respiratory insufficiency with continuous positive airway pressure delivered by a face mask: A randomized controlled trial	PMID: 11066186	https://pubmed-ncbi-nlm-nih-gov.ezproxy.u-paris.fr/11066186/
oui	Richard	non	non	2000	Navalesi, P.; Pollini, A.	Acute respiratory failure in patients with severe community-acquired pneumonia. A prospective randomized evaluation of noninvasive ventilation	American Journal of Respiratory and Critical Care Medicine	PMID: 10934120	https://pubmed.ncbi.nlm.nih.gov/10556125/	10.1164/ajrccm.160.5.9903015
oui	Richard	non	non	2000	Martin, T. J.; Hovis, J. D.; Costantino, J. P.; Bierman, M. I.; Donahoe, M. P.; Rogers, R. M.; Kreit, J. W.; Sciurba, F. C.; Stiller, R. A.; Sanders, M. H.	A randomized, prospective evaluation of noninvasive ventilation for acute respiratory failure	American Journal of Respiratory and Critical Care Medicine	PMID: 10712326	http://www.ncbi.nlm.nih.gov/pubmed/10712326	10.1164/ajrccm.161.3.9808143
oui	Adrien	non	non	2000	Antonelli, M.; Conti, G.; Bufi, M.; Costa, M. G.; Lappa, A.; Rocco, M.; Gasparetto, A.; Meduri, G. U.	Noninvasive ventilation for treatment of acute respiratory failure in patients undergoing solid organ transplantation: a randomized trial	JAMA	PMID: 10634340	http://www.ncbi.nlm.nih.gov/pubmed/10634340	10.1001/jama.283.2.235
non		non	non	1999	Jolliet, P.; Tassaux, D.; Thouret, J. M.; Chevrolet, J. C.	Beneficial effects of helium:oxygen versus air:oxygen noninvasive pressure support in patients with decompensated chronic obstructive pulmonary disease	Critical Care Medicine	PMID: 10579259	http://www.ncbi.nlm.nih.gov/pubmed/10579259	10.1097/00003246-199911000-00017
oui	Adrien	non	non	1999	Confalonieri, M.; Potena, A.; Carbone, G.; Porta, R. D.; Tolley, E. A.; Umberto Meduri, G.	Acute respiratory failure in patients with severe community-acquired pneumonia. A prospective randomized evaluation of noninvasive ventilation	American Journal of Respiratory and Critical Care Medicine	PMID: 10556125	http://www.ncbi.nlm.nih.gov/pubmed/10556125	10.1164/ajrccm.160.5.9903015
non		non	non	1999	Aron, C.; Moutaux, G.	[Non-invasive ventilation in acute or chronic respiratory failure: a comparison of volumetric ventilation]	Revue Des Maladies Respiratoires	PMID: 10339761	http://www.ncbi.nlm.nih.gov/pubmed/10339761
non		non	non	1998	Celikel, T.; Sungur, M.; Ceyhan, B.; Karakurt, S.	Comparison of noninvasive positive pressure ventilation with standard medical therapy in hypercapnic acute respiratory failure	Chest	PMID: 9872200	http://www.ncbi.nlm.nih.gov/pubmed/9872200	10.1378/chest.114.6.1636
non		non	non	1998	Antonelli, M.; Conti, G.; Rocco, M.; Bufi, M.; De Blasi, R. A.; Vivino, G.; Gasparetto, A.; Meduri, G. U.	A comparison of noninvasive positive-pressure ventilation and conventional mechanical ventilation in patients with acute respiratory failure	The New England Journal of Medicine	PMID: 9700176	http://www.ncbi.nlm.nih.gov/pubmed/9700176	10.1056/NEJM199808133390703
non		non	non	1998	Avdeev, S. N.; Tret'iakov, A. V.; Grigor'iants, R. A.; Kutsenko, M. A.; Chuchalin, A. G.	[Study of the use of noninvasive ventilation of the lungs in acute respiratory insufficiency due exacerbation of chronic obstructive pulmonary disease]	Anesteziologiia I Reanimatologiia	PMID: 9693434	http://www.ncbi.nlm.nih.gov/pubmed/9693434
oui	Adrien	non	non	1998	Wood, K. A.; Lewis, L.; Von Harz, B.; Kollef, M. H.	The use of noninvasive positive pressure ventilation in the emergency department: results of a randomized clinical trial	Chest	PMID: 9596317	http://www.ncbi.nlm.nih.gov/pubmed/9596317	10.1378/chest.113.5.1339
non		non	non	1996	Barbé, F.; Togores, B.; Rubí, M.; Pons, S.; Maimó, A.; Agustí, A. G.	Noninvasive ventilatory support does not facilitate recovery from acute respiratory failure in chronic obstructive pulmonary disease	The European Respiratory Journal	PMID: 8804944	http://www.ncbi.nlm.nih.gov/pubmed/8804944	10.1183/09031936.96.09061240
non		non	non	1995	Iotti, G. A.; Braschi, A.; Brunner, J. X.; Palo, A.; Olivei, M. C.	Noninvasive evaluation of instantaneous total mechanical activity of the respiratory muscles during pressure support ventilation	Chest	PMID: 7606960	http://www.ncbi.nlm.nih.gov/pubmed/7606960	10.1378/chest.108.1.208
oui	Adrien	non	non	1995	Kramer, N.; Meyer, T. J.; Meharg, J.; Cece, R. D.; Hill, N. S.	Randomized, prospective trial of noninvasive positive pressure ventilation in acute respiratory failure	American Journal of Respiratory and Critical Care Medicine	PMID: 7767523	http://www.ncbi.nlm.nih.gov/pubmed/7767523	10.1164/ajrccm.151.6.7767523
non		non	non	1995	Iotti, G. A.; Braschi, A.; Brunner, J. X.; Smits, T.; Olivei, M.; Palo, A.; Veronesi, R.	Respiratory mechanics by least squares fitting in mechanically ventilated patients: applications during paralysis and during pressure support ventilation	Intensive Care Medicine	PMID: 7665750	http://www.ncbi.nlm.nih.gov/pubmed/7665750	10.1007/BF01707409
oui	Adrien	non	non	1995	Wysocki, M.; Tric, L.; Wolff, M. A.; Millet, H.; Herman, B.	Noninvasive pressure support ventilation in patients with acute respiratory failure. A randomized comparison with conventional therapy	Chest	PMID: 7874950	http://www.ncbi.nlm.nih.gov/pubmed/7874950	10.1378/chest.107.3.761
non		non	non	1995	Brochard, L.; Isabey, D.; Harf, A.; Lemaire, F.	[Non-invasive ventilation in acute respiratory insufficiency in chronic obstructive bronchopneumopathy]	Revue Des Maladies Respiratoires	PMID: 7746935	http://www.ncbi.nlm.nih.gov/pubmed/7746935
